# Supplementary material for: On the genus Pseudocneorhinus (Coleoptera, Curculionidae, Entiminae), with descriptions of five new species from China
Source: Zookeys. 2019 Jun 6;853:57–86. doi: 10.3897/zookeys.853.33311 (PMC6565672; doi:10.3897/zookeys.853.33311)
Supplement: XML Treatment for Pseudocneorhinus glaber [file zookeys.853.33311-treatment2.xml]

<!DOCTYPE tp:taxon-treatment
  PUBLIC "-//TaxonX//DTD Taxonomic Treatment Publishing DTD v0 20100105//EN" "tax-treatment-NSO.dtd">
<tp:taxon-treatment xmlns:tp="http://www.plazi.org/taxpub"><tp:treatment-meta><kwd-group><label>Taxon classification</label><kwd><named-content xmlns:xlink="http://www.w3.org/1999/xlink" content-type="kingdom">Animalia</named-content></kwd><kwd><named-content xmlns:xlink="http://www.w3.org/1999/xlink" content-type="order">Coleoptera</named-content></kwd><kwd><named-content xmlns:xlink="http://www.w3.org/1999/xlink" content-type="family">Curculionidae</named-content></kwd></kwd-group><mixed-citation publication-type="journal"><person-group><name><surname>Ren</surname><given-names>Li</given-names></name><name><surname>Borovec</surname><given-names>Roman</given-names></name><name><surname>Zhang</surname><given-names>Runzhi</given-names></name></person-group><article-title>On the genus <italic><tp:taxon-name><tp:taxon-name-part taxon-name-part-type="genus" reg="Pseudocneorhinus">Pseudocneorhinus</tp:taxon-name-part></tp:taxon-name></italic> (<tp:taxon-name><tp:taxon-name-part taxon-name-part-type="order">Coleoptera</tp:taxon-name-part></tp:taxon-name>, <tp:taxon-name><tp:taxon-name-part taxon-name-part-type="family">Curculionidae</tp:taxon-name-part></tp:taxon-name>, <tp:taxon-name><tp:taxon-name-part taxon-name-part-type="subfamily">Entiminae</tp:taxon-name-part></tp:taxon-name>), with descriptions of five new species from China</article-title><source>Zookeys</source><day>06</day><month>6</month><year>2019</year><volume>853</volume><fpage>57</fpage><lpage>86</lpage><pub-id pub-id-type="doi">10.3897/zookeys.853.33311</pub-id></mixed-citation></tp:treatment-meta><tp:nomenclature><tp:taxon-name>
              <tp:taxon-name-part taxon-name-part-type="genus" reg="Pseudocneorhinus">Pseudocneorhinus</tp:taxon-name-part>
              <tp:taxon-name-part taxon-name-part-type="species" reg="glaber">glaber</tp:taxon-name-part>
              <object-id xmlns:xlink="http://www.w3.org/1999/xlink" content-type="zoobank" xlink:type="simple">http://zoobank.org/C3880FA1-F1EA-4050-835D-9588C617CA3D</object-id>
            </tp:taxon-name><tp:taxon-status xmlns:xlink="http://www.w3.org/1999/xlink" xlink:type="simple">sp. nov.</tp:taxon-status><xref ref-type="fig" rid="F1">Figs 3–6</xref><xref ref-type="fig" rid="F5">, 32</xref><xref ref-type="fig" rid="F6">, 37</xref></tp:nomenclature><tp:treatment-sec sec-type="type locality" id="SECID0EZKAE"><title>Type locality.</title><p>Anji County, Longwang Mountain (China: Zhejiang).</p></tp:treatment-sec><tp:treatment-sec sec-type="material" id="SECID0E5KAE"><title>Material examined.</title><p><bold>Holotype.</bold> CHINA – <bold>Zhejiang Prov.</bold> ♂; Anji, Longwangshan [安吉龙王山]; 450 m a.s.l.; 16 May 1996; H. Wu leg. [吴鸿]; <named-content xmlns:xlink="http://www.w3.org/1999/xlink" content-type="dwc:institutional_code" xlink:type="simple">IZCAS</named-content>, IOZ(E)1965363.</p><p><bold>Paratypes.</bold> CHINA – <bold>Zhejiang Prov.</bold> 2 ♂♂; same data as for holotype; <named-content xmlns:xlink="http://www.w3.org/1999/xlink" content-type="dwc:institutional_code" xlink:type="simple">IZCAS</named-content>, IOZ(E)1965355, IOZ(E)1965364; 1 ♀; same data as for holotype; <named-content xmlns:xlink="http://www.w3.org/1999/xlink" content-type="dwc:institutional_code" xlink:type="simple">IZCAS</named-content>, IOZ(E)1786461; 1 ♂; same data as for holotype; 600 m a.s.l.; 13 Jun. 1996; W.Z. Li leg. [李文柱]; <named-content xmlns:xlink="http://www.w3.org/1999/xlink" content-type="dwc:institutional_code" xlink:type="simple">IZCAS</named-content>, IOZ(E)1965354; 1 ♂; same data as for holotype; 11 Jun. 1996; W.Z. Li leg. [李文柱]; <named-content xmlns:xlink="http://www.w3.org/1999/xlink" content-type="dwc:institutional_code" xlink:type="simple">IZCAS</named-content>, IOZ(E)1965353; 14 ♂♂; Lin’an, West Tianmushan, Longwangshan Gang [临安西天目山龙王山岗]; <named-content xmlns:xlink="http://www.w3.org/1999/xlink" content-type="dwc:verbatimCoordinates" xlink:type="simple"><named-content content-type="geo-json" specific-use="{&#34;type&#34;:&#34;Point&#34;,&#34;coordinates&#34;:[119.415483,30.217117]}" id="NCID0EQMAE" xlink:type="simple">30°13.027'N, 119°24.929'E</named-content></named-content>; 1452 m a.s.l.; 25 Jul. 2011; N. Yang leg. [杨妮]; <named-content xmlns:xlink="http://www.w3.org/1999/xlink" content-type="dwc:institutional_code" xlink:type="simple">IZCAS</named-content>, IOZ(E)1965337–1965345, IOZ(E)1965347–1965349, IOZ(E)1965351, IOZ(E)1965362; 4 ♀♀; same data as for preceding; <named-content xmlns:xlink="http://www.w3.org/1999/xlink" content-type="dwc:institutional_code" xlink:type="simple">IZCAS</named-content>, IOZ(E)1965346, IOZ(E)1965350, IOZ(E)1965352, IOZ(E)1965361; 1 ♂; Lin’an, West Tianmushan, skyline drive [临安西天目山盘山公路]; 600 m a.s.l.; 26 Jul. 2011; N. Yang leg. [杨妮]; <named-content xmlns:xlink="http://www.w3.org/1999/xlink" content-type="dwc:institutional_code" xlink:type="simple">IZCAS</named-content>, IOZ(E)1965336; 1 ♂; Lin’an, West Tianmushan, Xiaoshilin [临安西天目山小石林]; 1450 m a.s.l.; 30 Jul. 2011; N. Yang leg. [杨妮]; <named-content xmlns:xlink="http://www.w3.org/1999/xlink" content-type="dwc:institutional_code" xlink:type="simple">IZCAS</named-content>, IOZ(E)1965335; 1 ♂; West Tianmushan, Xianrending [西天目山仙人顶]; 1500 m a.s.l.; 6 Jun. 1998; H. Wu leg. [吴鸿]; <named-content xmlns:xlink="http://www.w3.org/1999/xlink" content-type="dwc:institutional_code" xlink:type="simple">IZCAS</named-content>, IOZ(E)1798071; 1 ♀; West Tianmushan, Sanliting [西天目山三里亭]; 25 Aug. 1998; H. Wu leg. [吴鸿]; <named-content xmlns:xlink="http://www.w3.org/1999/xlink" content-type="dwc:institutional_code" xlink:type="simple">IZCAS</named-content>, IOZ(E)1798081; 1 ♀; West Tianmushan, Kaishan Laodian [西天目山开山老殿]; 1050 m a.s.l.; 23 Jun. 1998; H. Wu leg. [吴鸿]; <named-content xmlns:xlink="http://www.w3.org/1999/xlink" content-type="dwc:institutional_code" xlink:type="simple">IZCAS</named-content>, IOZ(E)1798094; 1 ♂; West Tianmushan, Sanmuping [西天目山三亩坪]; 30 Jul. 1998; H. Wu leg. [吴鸿]; <named-content xmlns:xlink="http://www.w3.org/1999/xlink" content-type="dwc:institutional_code" xlink:type="simple">IZCAS</named-content>, IOZ(E)1798099; 3 ♂♂; Lin’an City, Qingliangfeng county, Shunxi village [临安市清凉峰镇顺溪村]; <named-content xmlns:xlink="http://www.w3.org/1999/xlink" content-type="dwc:verbatimCoordinates" xlink:type="simple"><named-content content-type="geo-json" specific-use="{&#34;type&#34;:&#34;Point&#34;,&#34;coordinates&#34;:[118.942500,30.050683]}" id="NCID0EAOAE" xlink:type="simple">30°03.041'N, 118°56.550'E</named-content></named-content>; 400 m a.s.l.; 9 Aug. 2008; J. Yang leg. [杨娟]; <named-content xmlns:xlink="http://www.w3.org/1999/xlink" content-type="dwc:institutional_code" xlink:type="simple">IZCAS</named-content>, IOZ(E)1965311, IOZ(E)1965312, IOZ(E)1965356; 2 ♂♂; same data as for preceding; 10 Aug. 2008; <named-content xmlns:xlink="http://www.w3.org/1999/xlink" content-type="dwc:institutional_code" xlink:type="simple">IZCAS</named-content>, IOZ(E)1965313, IOZ(E)1965314; 1 ♀; same data as for preceding; IOZ(E)1965357; 2 ♂♂; West Qianqingtang [西千顷塘]; <named-content xmlns:xlink="http://www.w3.org/1999/xlink" content-type="dwc:verbatimCoordinates" xlink:type="simple"><named-content content-type="geo-json" specific-use="{&#34;type&#34;:&#34;Point&#34;,&#34;coordinates&#34;:[119.117283,30.300383]}" id="NCID0ESOAE" xlink:type="simple">30°18.023'N, 119°07.037'E</named-content></named-content>; 1140 m a.s.l.; 6 Aug. 2008; J. Yang leg. [杨娟]; beat sheet [振布]; <named-content xmlns:xlink="http://www.w3.org/1999/xlink" content-type="dwc:institutional_code" xlink:type="simple">IZCAS</named-content>, IOZ(E)1965315, IOZ(E)1965320; 2 ♀♀; same data as for preceding; <named-content xmlns:xlink="http://www.w3.org/1999/xlink" content-type="dwc:institutional_code" xlink:type="simple">IZCAS</named-content>, IOZ(E)1965358, IOZ(E)1965360; 9 ♂♂; same data as for preceding; 7 Aug. 2008; <named-content xmlns:xlink="http://www.w3.org/1999/xlink" content-type="dwc:institutional_code" xlink:type="simple">IZCAS</named-content>, IOZ(E)1965316, IOZ(E)1965321–1965323, IOZ(E)1965326, IOZ(E)1965329, IOZ(E)1965330, IOZ(E)1965333, IOZ(E)1965359; 10 ♀♀; same data as for preceding; <named-content xmlns:xlink="http://www.w3.org/1999/xlink" content-type="dwc:institutional_code" xlink:type="simple">IZCAS</named-content>, IOZ(E)1965317–1965319, IOZ(E)1965324, IOZ(E)1965325, IOZ(E)1965327, IOZ(E)1965328, IOZ(E)1965331, IOZ(E)1965332, IOZ(E)1965334.</p></tp:treatment-sec><tp:treatment-sec sec-type="description" id="SECID0ELPAE"><title>Description.</title><p>Body length: 4.63–5.19 mm, holotype 4.75 mm.</p><p><italic>Body</italic> (Figs <xref ref-type="fig" rid="F1">3–6</xref>) blackish, mucro and fringe of setae on protibia yellowish to reddish, claws brownish. Appressed scales covering antennae, head, pronotum, elytra and legs, except antennal club; scales on dorsal part of body small, irregularly angular, depressed in the middle, 8–9 scales across elytral interval width, narrow separate; scales light greyish with feeble pearly sheen, on elytra with slender transverse dark brownish stripe at anterior third and wider dark brownish stripe at apical third. Semiappressed elytral setae inconspicuous, strongly inclined, piliform to bristle-shaped, about as long as half of width of elytral interval, visible only in apical part or at base of elytra. Pronotum and head capsule and rostrum with identical semiappressed setae, these sparse and irregularly scattered, on pronotum directed transversely. Antennae and legs except for basal half of scape with semierect moderately long setae, prominent from outline.</p><p><italic>Rostrum</italic> (Figs <xref ref-type="fig" rid="F1">3–6</xref>) in males longer and more slender than in females, in males 1.17–1.20 × as long as wide, in females 1.04–1.07 × as long as wide, regularly enlarged from base to midlength, then tapered anteriad with regularly rounded sides. Epifrons tapering from base to midlength and widened again with slightly rounded sides at basal and apical half, at apex narrower than at base, longitudinally widely and shallowly depressed. Epistome V-shaped, long, conspicuous, separated by slender carina from frons, in females at apex narrower than epifrons at apex, in males lengthened and curved along anterior border of rostrum, wider than epifrons at apex. Frons as a very narrow glabrous strip along epistome, bearing four pairs of stout and long apical setae, obliquely directed anteriad. Scrobe in doral view invisible; in lateral view narrow, subparallel-sided, long, weakly curved, directed towards middle of eyes. Rostrum in lateral view somewhat convex, in males longer and more slender than in females, separated from head by shallow transverse depression. Eyes hardly prominent from outline of head.</p><p><italic>Antennae</italic> slender, funicle 1.2 × as long as scape. Scape slender, gradually and regularly enlarged apicad, at apex as wide as club. Funicle segments 1 and 2 conical, long, funicle segment 1 slightly longer and wider than segment 2, the both 1.6–1.7 × as long as wide; segments 3 and 4 1.1 × as long as wide; segments 5 and 6 isodiametric; segment 7 1.1–1.2 × as long as wide.</p><p><italic>Pronotum</italic> (Figs <xref ref-type="fig" rid="F1">3–6</xref>) 1.26–1.31 × as wide as long, widest at basal third, with distinctly rounded sides, more strongly tapered anteriad than posteriad. Disc regularly convex. Base weakly convex. Pronotum in lateral view moderately convex, ocular lobes well developed.</p><p><italic>Elytra</italic> (Figs <xref ref-type="fig" rid="F1">3–6</xref>) 1.21–1.31 × as long as wide, ovoid, widest at apical third; shoulders absent, elytra at base hardly wider than base of pronotum, behind base with straight to slightly concave sides. Striae wide and distinct, punctate, punctures wide and completely hidden by appressed scales; intervals weakly convex, odd intervals slightly more so than even ones, equally wide, weakly wider than striae. Elytra in lateral view distinctly convex.</p><p><italic>Protibiae</italic> rounded at apex, with fringe of short and fine yellowish setae, mucronate, inner margin with 3–4 very small black, almost indistinct teeth. Metatibiae not denticulate; metatibial corbels densely squamose. Tarsi short, segment 2 1.4–1.5 × as wide as long; segment 3 1.4–1.5× as wide as long and 1.4–1.5 × as wide as segment 2; onychium 0.7–0.8 × as long as segment 3. Claws solidly fused in basal half, almost parallel-sided in apical half.</p><p><italic>Penis</italic> (Fig. <xref ref-type="fig" rid="F5">32</xref>) short and wide, in ventral view slightly and regularly enlarged apicad, with straight sides, apex triangular with small triangular ends on sides; in lateral view almost straight, distinctly enlarged apicad, apex slender, elongate, dorsal border lengthened, lobe-like.</p><p><italic>Female genitalia</italic>. Sternite VIII umbrella-shaped with short apodeme. Gonocoxites flat, subtriangular, with long apical styli, laterally prominent, armed with setae. Spermatheca (Fig. <xref ref-type="fig" rid="F6">37</xref>) with cornu long and regularly curved; corpus enlarged oval, ramus and nodulus not differentiated.</p></tp:treatment-sec><tp:treatment-sec sec-type="biology" id="SECID0EIRAE"><title>Biology.</title><p>Unknown.</p></tp:treatment-sec><tp:treatment-sec sec-type="distribution" id="SECID0ENRAE"><title>Distribution.</title><p>China: Zhejiang (Fig. <xref ref-type="fig" rid="F7">52</xref>).</p></tp:treatment-sec><tp:treatment-sec sec-type="etymology" id="SECID0EXRAE"><title>Etymology.</title><p>The Latin name, meaning smooth and without setae, refers to body with barely visible, inconspicuous, short piliform semi-appressed setae.</p></tp:treatment-sec><tp:treatment-sec sec-type="Differential diagnosis" id="SECID0E3RAE"><title>Differential diagnosis.</title><p><italic><tp:taxon-name><tp:taxon-name-part taxon-name-part-type="genus" reg="Pseudocneorhinus">Pseudocneorhinus</tp:taxon-name-part><tp:taxon-name-part taxon-name-part-type="species" reg="glaber">glaber</tp:taxon-name-part></tp:taxon-name></italic> has inconspicuous elytral vestiture consisting of short, piliform setae that are semi-appressed and barely visible at apex and base in lateral view; all other species have elytra with conspicuous, moderate to very long setae of various widths and shapes, which are always more or less erect and well visible even in dorsal view. <italic><tp:taxon-name><tp:taxon-name-part taxon-name-part-type="genus" reg="Pseudocneorhinus">Pseudocneorhinus</tp:taxon-name-part><tp:taxon-name-part taxon-name-part-type="species" reg="glaber">glaber</tp:taxon-name-part></tp:taxon-name></italic> resembles also species of the genus <italic><tp:taxon-name><tp:taxon-name-part taxon-name-part-type="genus" reg="Rhinodontodes">Rhinodontodes</tp:taxon-name-part></tp:taxon-name></italic> in having a long rostrum and medially constricted epifrons, but the epistome does not exceed the outline of the rostrum and the protibiae are straight.</p></tp:treatment-sec><tp:treatment-sec><!--Section generated to contain objects referenced in tp:taxon-treatment.--><fig id="F1" position="float" orientation="portrait"><label>Figures 1–8.</label><caption><p>Habitus of <italic><tp:taxon-name><tp:taxon-name-part taxon-name-part-type="genus" reg="Pseudocneorhinus">Pseudocneorhinus</tp:taxon-name-part></tp:taxon-name></italic> species <bold>1, 2</bold><italic><tp:taxon-name><tp:taxon-name-part taxon-name-part-type="genus" reg="Pseudocneorhinus">Pseudocneorhinus</tp:taxon-name-part><tp:taxon-name-part taxon-name-part-type="species" reg="angustus">angustus</tp:taxon-name-part></tp:taxon-name></italic> sp. nov., male, paratype, dorsal and lateral view <bold>3, 4</bold><italic><tp:taxon-name><tp:taxon-name-part taxon-name-part-type="genus" reg="Pseudocneorhinus">P.</tp:taxon-name-part><tp:taxon-name-part taxon-name-part-type="species" reg="glaber">glaber</tp:taxon-name-part></tp:taxon-name></italic>, sp. nov., male, holotype, dorsal and lateral view <bold>5, 6</bold><italic><tp:taxon-name><tp:taxon-name-part taxon-name-part-type="genus" reg="Pseudocneorhinus">P.</tp:taxon-name-part><tp:taxon-name-part taxon-name-part-type="species" reg="glaber">glaber</tp:taxon-name-part></tp:taxon-name></italic> sp. nov., female, paratype, dorsal and lateral view <bold>7, 8</bold><italic><tp:taxon-name><tp:taxon-name-part taxon-name-part-type="genus" reg="Pseudocneorhinus">P.</tp:taxon-name-part><tp:taxon-name-part taxon-name-part-type="species" reg="hlavaci">hlavaci</tp:taxon-name-part></tp:taxon-name></italic> sp. nov., female, holotype, dorsal and lateral view. Scale bars: 1 mm.</p></caption><graphic xmlns:xlink="http://www.w3.org/1999/xlink" xlink:href="zookeys-853-057-g001.jpg" position="float" orientation="portrait" xlink:type="simple" id="oo_306839.jpg"/></fig><fig id="F5" position="float" orientation="portrait"><label>Figures 31–36.</label><caption><p>Penis in ventral and lateral view of <italic><tp:taxon-name><tp:taxon-name-part taxon-name-part-type="genus" reg="Pseudocneorhinus">Pseudocneorhinus</tp:taxon-name-part></tp:taxon-name></italic> species <bold>31</bold><italic><tp:taxon-name><tp:taxon-name-part taxon-name-part-type="genus" reg="Pseudocneorhinus">Pseudocneorhinus</tp:taxon-name-part><tp:taxon-name-part taxon-name-part-type="species" reg="angustus">angustus</tp:taxon-name-part></tp:taxon-name></italic> sp. nov. <bold>32</bold><italic><tp:taxon-name><tp:taxon-name-part taxon-name-part-type="genus" reg="Pseudocneorhinus">P.</tp:taxon-name-part><tp:taxon-name-part taxon-name-part-type="species" reg="glaber">glaber</tp:taxon-name-part></tp:taxon-name></italic> sp. nov. <bold>33</bold><italic><tp:taxon-name><tp:taxon-name-part taxon-name-part-type="genus" reg="Pseudocneorhinus">P.</tp:taxon-name-part><tp:taxon-name-part taxon-name-part-type="species" reg="setosicallus">setosicallus</tp:taxon-name-part></tp:taxon-name></italic> sp. nov. <bold>34</bold><italic><tp:taxon-name><tp:taxon-name-part taxon-name-part-type="genus" reg="Pseudocneorhinus">P.</tp:taxon-name-part><tp:taxon-name-part taxon-name-part-type="species" reg="adamsi">adamsi</tp:taxon-name-part></tp:taxon-name></italic><bold>35</bold><italic><tp:taxon-name><tp:taxon-name-part taxon-name-part-type="genus" reg="Pseudocneorhinus">P.</tp:taxon-name-part><tp:taxon-name-part taxon-name-part-type="species" reg="bifasciatus">bifasciatus</tp:taxon-name-part></tp:taxon-name></italic><bold>36</bold><italic><tp:taxon-name><tp:taxon-name-part taxon-name-part-type="genus" reg="Pseudocneorhinus">P.</tp:taxon-name-part><tp:taxon-name-part taxon-name-part-type="species" reg="subcallosus">subcallosus</tp:taxon-name-part></tp:taxon-name></italic>. Scale bar: 0.50 mm.</p></caption><graphic xmlns:xlink="http://www.w3.org/1999/xlink" xlink:href="zookeys-853-057-g005.jpg" position="float" orientation="portrait" xlink:type="simple" id="oo_306843.jpg"/></fig><fig id="F6" position="float" orientation="portrait"><label>Figures 37–51.</label><caption><p>Spermatheca of <italic><tp:taxon-name><tp:taxon-name-part taxon-name-part-type="genus" reg="Pseudocneorhinus">Pseudocneorhinus</tp:taxon-name-part></tp:taxon-name></italic> species <bold>37</bold><italic><tp:taxon-name><tp:taxon-name-part taxon-name-part-type="genus" reg="Pseudocneorhinus">Pseudocneorhinus</tp:taxon-name-part><tp:taxon-name-part taxon-name-part-type="species" reg="glaber">glaber</tp:taxon-name-part></tp:taxon-name></italic> sp. nov. <bold>38</bold><italic><tp:taxon-name><tp:taxon-name-part taxon-name-part-type="genus" reg="Pseudocneorhinus">P.</tp:taxon-name-part><tp:taxon-name-part taxon-name-part-type="species" reg="hlavaci">hlavaci</tp:taxon-name-part></tp:taxon-name></italic> sp. nov. <bold>39</bold><italic><tp:taxon-name><tp:taxon-name-part taxon-name-part-type="genus" reg="Pseudocneorhinus">P.</tp:taxon-name-part><tp:taxon-name-part taxon-name-part-type="species" reg="setosicallus">setosicallus</tp:taxon-name-part></tp:taxon-name></italic> sp. nov. <bold>40</bold><italic><tp:taxon-name><tp:taxon-name-part taxon-name-part-type="genus" reg="Pseudocneorhinus">P.</tp:taxon-name-part><tp:taxon-name-part taxon-name-part-type="species" reg="adamsi">adamsi</tp:taxon-name-part></tp:taxon-name></italic><bold>41</bold><italic><tp:taxon-name><tp:taxon-name-part taxon-name-part-type="genus" reg="Pseudocneorhinus">P.</tp:taxon-name-part><tp:taxon-name-part taxon-name-part-type="species" reg="alternans">alternans</tp:taxon-name-part></tp:taxon-name></italic><bold>42</bold><italic><tp:taxon-name><tp:taxon-name-part taxon-name-part-type="genus" reg="Pseudocneorhinus">P.</tp:taxon-name-part><tp:taxon-name-part taxon-name-part-type="species" reg="bifasciatus">bifasciatus</tp:taxon-name-part></tp:taxon-name></italic><bold>43</bold><italic><tp:taxon-name><tp:taxon-name-part taxon-name-part-type="genus" reg="Pseudocneorhinus">P.</tp:taxon-name-part><tp:taxon-name-part taxon-name-part-type="species" reg="hirsutus">hirsutus</tp:taxon-name-part></tp:taxon-name></italic><bold>44</bold><italic><tp:taxon-name><tp:taxon-name-part taxon-name-part-type="genus" reg="Pseudocneorhinus">P.</tp:taxon-name-part><tp:taxon-name-part taxon-name-part-type="species" reg="longisetosus">longisetosus</tp:taxon-name-part></tp:taxon-name></italic><bold>45</bold><italic><tp:taxon-name><tp:taxon-name-part taxon-name-part-type="genus" reg="Pseudocneorhinus">P.</tp:taxon-name-part><tp:taxon-name-part taxon-name-part-type="species" reg="minimus">minimus</tp:taxon-name-part></tp:taxon-name></italic><bold>46</bold><italic><tp:taxon-name><tp:taxon-name-part taxon-name-part-type="genus" reg="Pseudocneorhinus">P.</tp:taxon-name-part><tp:taxon-name-part taxon-name-part-type="species" reg="obesus">obesus</tp:taxon-name-part></tp:taxon-name></italic><bold>47</bold><italic><tp:taxon-name><tp:taxon-name-part taxon-name-part-type="genus" reg="Pseudocneorhinus">P.</tp:taxon-name-part><tp:taxon-name-part taxon-name-part-type="species" reg="sellatus">sellatus</tp:taxon-name-part></tp:taxon-name></italic><bold>48</bold><italic><tp:taxon-name><tp:taxon-name-part taxon-name-part-type="genus" reg="Pseudocneorhinus">P.</tp:taxon-name-part><tp:taxon-name-part taxon-name-part-type="species" reg="setosus">setosus</tp:taxon-name-part></tp:taxon-name></italic><bold>49</bold><italic><tp:taxon-name><tp:taxon-name-part taxon-name-part-type="genus" reg="Pseudocneorhinus">P.</tp:taxon-name-part><tp:taxon-name-part taxon-name-part-type="species" reg="squameus">squameus</tp:taxon-name-part></tp:taxon-name></italic><bold>50</bold><italic><tp:taxon-name><tp:taxon-name-part taxon-name-part-type="genus" reg="Pseudocneorhinus">P.</tp:taxon-name-part><tp:taxon-name-part taxon-name-part-type="species" reg="squamosus">squamosus</tp:taxon-name-part></tp:taxon-name></italic><bold>51</bold><italic><tp:taxon-name><tp:taxon-name-part taxon-name-part-type="genus" reg="Pseudocneorhinus">P.</tp:taxon-name-part><tp:taxon-name-part taxon-name-part-type="species" reg="subcallosus">subcallosus</tp:taxon-name-part></tp:taxon-name></italic>. Scale bar: 0.25 mm.</p></caption><graphic xmlns:xlink="http://www.w3.org/1999/xlink" xlink:href="zookeys-853-057-g006.jpg" position="float" orientation="portrait" xlink:type="simple" id="oo_306844.jpg"/></fig><fig id="F7" position="float" orientation="portrait"><label>Figure 52.</label><caption><p>Geographical distribution of new species of <italic><tp:taxon-name><tp:taxon-name-part taxon-name-part-type="genus" reg="Pseudocneorhinus">Pseudocneorhinus</tp:taxon-name-part></tp:taxon-name></italic> in China.</p></caption><graphic xmlns:xlink="http://www.w3.org/1999/xlink" xlink:href="zookeys-853-057-g007.jpg" position="float" orientation="portrait" xlink:type="simple" id="oo_306845.jpg"/></fig></tp:treatment-sec></tp:taxon-treatment>
