# Supplementary material for: On the genus Pseudocneorhinus (Coleoptera, Curculionidae, Entiminae), with descriptions of five new species from China
Source: Zookeys. 2019 Jun 6;853:57–86. doi: 10.3897/zookeys.853.33311 (PMC6565672; doi:10.3897/zookeys.853.33311)
Supplement: XML Treatment for Pseudocneorhinus hlavaci [file zookeys.853.33311-treatment3.xml]

<!DOCTYPE tp:taxon-treatment
  PUBLIC "-//TaxonX//DTD Taxonomic Treatment Publishing DTD v0 20100105//EN" "tax-treatment-NSO.dtd">
<tp:taxon-treatment xmlns:tp="http://www.plazi.org/taxpub"><tp:treatment-meta><kwd-group><label>Taxon classification</label><kwd><named-content xmlns:xlink="http://www.w3.org/1999/xlink" content-type="kingdom">Animalia</named-content></kwd><kwd><named-content xmlns:xlink="http://www.w3.org/1999/xlink" content-type="order">Coleoptera</named-content></kwd><kwd><named-content xmlns:xlink="http://www.w3.org/1999/xlink" content-type="family">Curculionidae</named-content></kwd></kwd-group><mixed-citation publication-type="journal"><person-group><name><surname>Ren</surname><given-names>Li</given-names></name><name><surname>Borovec</surname><given-names>Roman</given-names></name><name><surname>Zhang</surname><given-names>Runzhi</given-names></name></person-group><article-title>On the genus <italic><tp:taxon-name><tp:taxon-name-part taxon-name-part-type="genus" reg="Pseudocneorhinus">Pseudocneorhinus</tp:taxon-name-part></tp:taxon-name></italic> (<tp:taxon-name><tp:taxon-name-part taxon-name-part-type="order">Coleoptera</tp:taxon-name-part></tp:taxon-name>, <tp:taxon-name><tp:taxon-name-part taxon-name-part-type="family">Curculionidae</tp:taxon-name-part></tp:taxon-name>, <tp:taxon-name><tp:taxon-name-part taxon-name-part-type="subfamily">Entiminae</tp:taxon-name-part></tp:taxon-name>), with descriptions of five new species from China</article-title><source>Zookeys</source><day>06</day><month>6</month><year>2019</year><volume>853</volume><fpage>57</fpage><lpage>86</lpage><pub-id pub-id-type="doi">10.3897/zookeys.853.33311</pub-id></mixed-citation></tp:treatment-meta><tp:nomenclature><tp:taxon-name>
              <tp:taxon-name-part taxon-name-part-type="genus" reg="Pseudocneorhinus">Pseudocneorhinus</tp:taxon-name-part>
              <tp:taxon-name-part taxon-name-part-type="species" reg="hlavaci">hlavaci</tp:taxon-name-part>
              <object-id xmlns:xlink="http://www.w3.org/1999/xlink" content-type="zoobank" xlink:type="simple">http://zoobank.org/AD7ABB15-DC0A-4A7C-8D41-B7A0A247E8FE</object-id>
            </tp:taxon-name><tp:taxon-status xmlns:xlink="http://www.w3.org/1999/xlink" xlink:type="simple">sp. nov.</tp:taxon-status><xref ref-type="fig" rid="F1">Figs 7</xref><xref ref-type="fig" rid="F1">, 8</xref><xref ref-type="fig" rid="F6">, 38</xref></tp:nomenclature><tp:treatment-sec sec-type="type locality" id="SECID0ETUAE"><title>Type locality.</title><p>Dongling Mountains, Xiaolongmen, Liu Lang Yu (China: Beijing).</p></tp:treatment-sec><tp:treatment-sec sec-type="material" id="SECID0EYUAE"><title>Material examined.</title><p><bold>Holotype.</bold> CHINA – <bold>Beijing</bold> ♀; Dongling Mountains, Xiaolongmen, Liu Lang Yu; <named-content xmlns:xlink="http://www.w3.org/1999/xlink" content-type="dwc:verbatimCoordinates" xlink:type="simple"><named-content content-type="geo-json" specific-use="{&#34;type&#34;:&#34;Point&#34;,&#34;coordinates&#34;:[115.430000,39.970000]}" id="NCID0EFVAE" xlink:type="simple">39°58.2'N, 115°25.8'E</named-content></named-content>; 1400 m a.s.l.; 15 Jun. 2001; J. Cooter &amp; P. Hlaváč leg.; Litter; <named-content xmlns:xlink="http://www.w3.org/1999/xlink" content-type="dwc:institutional_code" xlink:type="simple">BMNH</named-content>.</p><p><bold>Paratypes.</bold> CHINA – <bold>Beijing</bold> 1 ♀; same data as for holotype; <named-content xmlns:xlink="http://www.w3.org/1999/xlink" content-type="dwc:institutional_code" xlink:type="simple">BMNH</named-content>; 1 ♀; Xiaolongmen forestry station, Nan’gou [小龙门林场南沟]; 1140 m a.s.l.; 30 May–2 Jun. 2001; X.D. Yu leg. [于晓东]; <italic><tp:taxon-name><tp:taxon-name-part taxon-name-part-type="genus" reg="Larix">Larix</tp:taxon-name-part></tp:taxon-name></italic> forest, pitfall trap [落叶松林, 杯诱]; <named-content xmlns:xlink="http://www.w3.org/1999/xlink" content-type="dwc:institutional_code" xlink:type="simple">IZCAS</named-content>, IOZ(E)1965213; 2 ♀♀; Mentougou, Xiaolongmen [门头沟小龙门]; <named-content xmlns:xlink="http://www.w3.org/1999/xlink" content-type="dwc:verbatimCoordinates" xlink:type="simple"><named-content content-type="geo-json" specific-use="{&#34;type&#34;:&#34;Point&#34;,&#34;coordinates&#34;:[115.430000,39.960000]}" id="NCID0EPWAE" xlink:type="simple">39°57.6'N, 115°25.8'E</named-content></named-content>; 1164–1210 m a.s.l.; 5 Jul. 2011; K.Y. Zhang leg. [张魁艳]; <named-content xmlns:xlink="http://www.w3.org/1999/xlink" content-type="dwc:institutional_code" xlink:type="simple">IZCAS</named-content>, IOZ(E)1965297, IOZ(E)1965301; 1 ♀; same data as for preceding; G.X. Qiao &amp; J. Chen leg. [乔格侠, 陈军]; <named-content xmlns:xlink="http://www.w3.org/1999/xlink" content-type="dwc:institutional_code" xlink:type="simple">IZCAS</named-content>, IOZ(E)1965300; 1 ♀; Xiaolongmen forestry station, Nan’gou [小龙门林场南沟]; 1140 m a.s.l.; 18–21 Jul. 1999; X.D. Yu leg. [于晓东]; <italic><tp:taxon-name><tp:taxon-name-part taxon-name-part-type="genus" reg="Larix">Larix</tp:taxon-name-part></tp:taxon-name></italic> forest, pitfall trap [落叶松林, 杯诱]; <named-content xmlns:xlink="http://www.w3.org/1999/xlink" content-type="dwc:institutional_code" xlink:type="simple">IZCAS</named-content>, IOZ(E)1965194; 1 ♀; Xiaolongmen [小龙门]; 1200–1350 m a.s.l.; 19 Aug. 1999; W.P. Xie leg. [谢为平]; <named-content xmlns:xlink="http://www.w3.org/1999/xlink" content-type="dwc:institutional_code" xlink:type="simple">IZCAS</named-content>, IOZ(E)1965309; 1 ♀♀; Dongling Shan, 100 km W of Beijing; 1500 m a.s.l.; 12–15 Jun. 2000; Zd. Jindra leg.; <named-content xmlns:xlink="http://www.w3.org/1999/xlink" content-type="dwc:institutional_code" xlink:type="simple">NMPC</named-content>; 3 ♀♀; same data as for preceding; <abbrev xmlns:xlink="http://www.w3.org/1999/xlink" xlink:title="Roman Borovec collection, Sloupno, Czech Republic" id="ABBRID0EUXAE" xlink:type="simple">RBSC</abbrev>; 1 ♀; same data as for preceding; <abbrev xmlns:xlink="http://www.w3.org/1999/xlink" content-type="institution" xlink:title="University Museum, Oxford, United Kingdom" id="ABBRID0EYXAE" xlink:type="simple">UMO</abbrev>.</p><fig id="F1" position="float" orientation="portrait"><label>Figures 1–8.</label><caption><p>Habitus of <italic><tp:taxon-name><tp:taxon-name-part taxon-name-part-type="genus" reg="Pseudocneorhinus">Pseudocneorhinus</tp:taxon-name-part></tp:taxon-name></italic> species <bold>1, 2</bold><italic><tp:taxon-name><tp:taxon-name-part taxon-name-part-type="genus" reg="Pseudocneorhinus">Pseudocneorhinus</tp:taxon-name-part><tp:taxon-name-part taxon-name-part-type="species" reg="angustus">angustus</tp:taxon-name-part></tp:taxon-name></italic> sp. nov., male, paratype, dorsal and lateral view <bold>3, 4</bold><italic><tp:taxon-name><tp:taxon-name-part taxon-name-part-type="genus" reg="Pseudocneorhinus">P.</tp:taxon-name-part><tp:taxon-name-part taxon-name-part-type="species" reg="glaber">glaber</tp:taxon-name-part></tp:taxon-name></italic>, sp. nov., male, holotype, dorsal and lateral view <bold>5, 6</bold><italic><tp:taxon-name><tp:taxon-name-part taxon-name-part-type="genus" reg="Pseudocneorhinus">P.</tp:taxon-name-part><tp:taxon-name-part taxon-name-part-type="species" reg="glaber">glaber</tp:taxon-name-part></tp:taxon-name></italic> sp. nov., female, paratype, dorsal and lateral view <bold>7, 8</bold><italic><tp:taxon-name><tp:taxon-name-part taxon-name-part-type="genus" reg="Pseudocneorhinus">P.</tp:taxon-name-part><tp:taxon-name-part taxon-name-part-type="species" reg="hlavaci">hlavaci</tp:taxon-name-part></tp:taxon-name></italic> sp. nov., female, holotype, dorsal and lateral view. Scale bars: 1 mm.</p></caption><graphic xmlns:xlink="http://www.w3.org/1999/xlink" xlink:href="zookeys-853-057-g001.jpg" position="float" orientation="portrait" xlink:type="simple" id="oo_306839.jpg"/></fig></tp:treatment-sec><tp:treatment-sec sec-type="description" id="SECID0EF1AE"><title>Description.</title><p>Body length: Holotype 5.25 mm, paratype 4.95–5.56 mm.</p><p><italic>Body</italic> (Figs <xref ref-type="fig" rid="F1">7</xref>, <xref ref-type="fig" rid="F1">8</xref>) blackish, only antennal club and basal part of first tarsal segment, mucro, fringe of setae at apex of protibia, and claws reddish. Appressed scales on body dense, hiding integument, oval, weakly imbricate, finely longitudinally striate, 5–6 scales across interval width; scales dark brownish with small light brownish spots irregularly scattered on elytra. Raised elytral setae semierect, slender, lanceolate, somewhat shorter than width of one elytral interval, with single sparse, regular row on each interval, setae greyish and blackish, alternating irregularly. Semierect setae on pronotum somewhat shorter than elytral ones, sparse, irregularly scattered. Semiappressed setae on head and rostrum half as long as pronotal setae. Antennae and legs except of basal half of scape with semierect moderately long setae, prominent in outline.</p><p><italic>Rostrum</italic> (Figs <xref ref-type="fig" rid="F1">7</xref>, <xref ref-type="fig" rid="F1">8</xref>) long, 1.09–1.13 × as long as wide, regularly distinctly enlarged from base to antennal insertion, then rounded around apex, without abrupt widening at base. Epifrons tapered from base to midlength and widened again, at apex as wide as at base, longitudinally depressed, with somewhat swollen borders. Epistome V-shaped, long, conspicuous, separated by slender carina from frons, at apex as wide as epifrons in narrowest part. Frons glabrous, V-shaped, as a strip along epistome, bearing five pairs of stout, long apical setae, obliquely directed anteriad. Scrobe in dorsal view visible only in apical part as slender furrow; in lateral view narrow, short, curved, directed towards eye. Rostrum in lateral view somewhat convex, long and slender, separated from head by shallow transverse depression. Eyes weakly prominent from outline of head.</p><p><italic>Antennae</italic> slender. Scape as long as funicle, straight, weakly and regularly enlarged to apex, at apex only slightly wider than club. Funicle segment 1 as long as and only slightly wider than segment 2, both conical; segment 1 1.7–1.8 × as long as wide; segment 2 1.9–2.0 × as long as wide; segment 3 1.2 × as long as wide; segment 4 1.1 × as long as wide; segments 5 and 6 isodiametric; segment 7 1.1 × as wide as long; club 1.6–1.7 × as long as wide.</p><p><italic>Pronotum</italic> (Figs <xref ref-type="fig" rid="F1">7</xref>, <xref ref-type="fig" rid="F1">8</xref>) 1.42–1.47 × as wide as long, regularly convex on the disc, widest at midlength, with weakly rounded sides, more strongly tapered anteriad than posteriad. Base indistinctly convex, almost straight. Pronotum in lateral view convex, ocular lobes well developed.</p><p><italic>Elytra</italic> (Figs <xref ref-type="fig" rid="F1">7</xref>, <xref ref-type="fig" rid="F1">8</xref>) regularly oval, 1.19–1.24 × as long as wide, widest at midlength; shoulders regularly rounded. Striae distinct; intervals almost flat, equally wide and convex. Elytra in lateral view distinctly convex.</p><p><italic>Protibiae</italic> rounded at apex, with fringe of short and fine reddish setae, mucronate, on inner margin with 4–5 black, very small and indistinct teeth. Metatibiae with 1–3 black, very small and indistinct teeth in apical half; metatibial corbels squamose. Tarsi robust, segment 2 1.1–1.2 × as wide as long; segment 3 1.4–1.5 × as wide as long and 1.5–1.6 × as wide as segment 2; onychium equally long to 1.1 × as long as segment 3. Claws fused in basal half.</p><p>Male genitalia unknown.</p><p><italic>Female genitalia</italic>. Sternite VIII umbrella-shaped with short apodeme. Gonocoxites flat, weakly sclerotised with short apical styli, armed with setae. Spermatheca (Fig. <xref ref-type="fig" rid="F6">38</xref>) with cornu long and regularly curved; ramus short twice as wide as long; nodulus short as ramus, half as wide as ramus, returned.</p></tp:treatment-sec><tp:treatment-sec sec-type="biology" id="SECID0EL3AE"><title>Biology.</title><p>The specimens were sifted from forest litter.</p></tp:treatment-sec><tp:treatment-sec sec-type="distribution" id="SECID0EQ3AE"><title>Distribution.</title><p>China: Beijing (Fig. <xref ref-type="fig" rid="F7">52</xref>).</p></tp:treatment-sec><tp:treatment-sec sec-type="etymology" id="SECID0E13AE"><title>Etymology.</title><p>The newly described species is dedicated to the collector, our friend Peter Hlaváč (Prague, Czech Republic), well-known specialist of <tp:taxon-name><tp:taxon-name-part taxon-name-part-type="family">Staphylinidae</tp:taxon-name-part></tp:taxon-name> (<tp:taxon-name><tp:taxon-name-part taxon-name-part-type="subfamily">Pselaphinae</tp:taxon-name-part></tp:taxon-name>, <tp:taxon-name><tp:taxon-name-part taxon-name-part-type="subfamily">Scydmaeninae</tp:taxon-name-part></tp:taxon-name>) and also <tp:taxon-name><tp:taxon-name-part taxon-name-part-type="family">Curculionidae</tp:taxon-name-part></tp:taxon-name>.</p></tp:treatment-sec><tp:treatment-sec sec-type="Differential diagnosis" id="SECID0EU4AE"><title>Differential diagnosis.</title><p><italic><tp:taxon-name><tp:taxon-name-part taxon-name-part-type="genus" reg="Pseudocneorhinus">Pseudocneorhinus</tp:taxon-name-part><tp:taxon-name-part taxon-name-part-type="species" reg="hlavaci">hlavaci</tp:taxon-name-part></tp:taxon-name></italic> is most similar to <italic><tp:taxon-name><tp:taxon-name-part taxon-name-part-type="genus" reg="Pseudocneorhinus">P.</tp:taxon-name-part><tp:taxon-name-part taxon-name-part-type="species" reg="sellatus">sellatus</tp:taxon-name-part></tp:taxon-name></italic> Marshall, 1934 in terms of size, overall shape, regular intervals, and dorsal contour of rostrum (i.e., evenly enlarged apically, base not abruptly widened). It is easily distinguishable from it by elytral setae conspicuous and semierect, rostrum slightly longer than wide with straight sides in basal half and epifrons without longitudinal carina.</p></tp:treatment-sec><tp:treatment-sec><!--Section generated to contain objects referenced in tp:taxon-treatment.--><fig id="F6" position="float" orientation="portrait"><label>Figures 37–51.</label><caption><p>Spermatheca of <italic><tp:taxon-name><tp:taxon-name-part taxon-name-part-type="genus" reg="Pseudocneorhinus">Pseudocneorhinus</tp:taxon-name-part></tp:taxon-name></italic> species <bold>37</bold><italic><tp:taxon-name><tp:taxon-name-part taxon-name-part-type="genus" reg="Pseudocneorhinus">Pseudocneorhinus</tp:taxon-name-part><tp:taxon-name-part taxon-name-part-type="species" reg="glaber">glaber</tp:taxon-name-part></tp:taxon-name></italic> sp. nov. <bold>38</bold><italic><tp:taxon-name><tp:taxon-name-part taxon-name-part-type="genus" reg="Pseudocneorhinus">P.</tp:taxon-name-part><tp:taxon-name-part taxon-name-part-type="species" reg="hlavaci">hlavaci</tp:taxon-name-part></tp:taxon-name></italic> sp. nov. <bold>39</bold><italic><tp:taxon-name><tp:taxon-name-part taxon-name-part-type="genus" reg="Pseudocneorhinus">P.</tp:taxon-name-part><tp:taxon-name-part taxon-name-part-type="species" reg="setosicallus">setosicallus</tp:taxon-name-part></tp:taxon-name></italic> sp. nov. <bold>40</bold><italic><tp:taxon-name><tp:taxon-name-part taxon-name-part-type="genus" reg="Pseudocneorhinus">P.</tp:taxon-name-part><tp:taxon-name-part taxon-name-part-type="species" reg="adamsi">adamsi</tp:taxon-name-part></tp:taxon-name></italic><bold>41</bold><italic><tp:taxon-name><tp:taxon-name-part taxon-name-part-type="genus" reg="Pseudocneorhinus">P.</tp:taxon-name-part><tp:taxon-name-part taxon-name-part-type="species" reg="alternans">alternans</tp:taxon-name-part></tp:taxon-name></italic><bold>42</bold><italic><tp:taxon-name><tp:taxon-name-part taxon-name-part-type="genus" reg="Pseudocneorhinus">P.</tp:taxon-name-part><tp:taxon-name-part taxon-name-part-type="species" reg="bifasciatus">bifasciatus</tp:taxon-name-part></tp:taxon-name></italic><bold>43</bold><italic><tp:taxon-name><tp:taxon-name-part taxon-name-part-type="genus" reg="Pseudocneorhinus">P.</tp:taxon-name-part><tp:taxon-name-part taxon-name-part-type="species" reg="hirsutus">hirsutus</tp:taxon-name-part></tp:taxon-name></italic><bold>44</bold><italic><tp:taxon-name><tp:taxon-name-part taxon-name-part-type="genus" reg="Pseudocneorhinus">P.</tp:taxon-name-part><tp:taxon-name-part taxon-name-part-type="species" reg="longisetosus">longisetosus</tp:taxon-name-part></tp:taxon-name></italic><bold>45</bold><italic><tp:taxon-name><tp:taxon-name-part taxon-name-part-type="genus" reg="Pseudocneorhinus">P.</tp:taxon-name-part><tp:taxon-name-part taxon-name-part-type="species" reg="minimus">minimus</tp:taxon-name-part></tp:taxon-name></italic><bold>46</bold><italic><tp:taxon-name><tp:taxon-name-part taxon-name-part-type="genus" reg="Pseudocneorhinus">P.</tp:taxon-name-part><tp:taxon-name-part taxon-name-part-type="species" reg="obesus">obesus</tp:taxon-name-part></tp:taxon-name></italic><bold>47</bold><italic><tp:taxon-name><tp:taxon-name-part taxon-name-part-type="genus" reg="Pseudocneorhinus">P.</tp:taxon-name-part><tp:taxon-name-part taxon-name-part-type="species" reg="sellatus">sellatus</tp:taxon-name-part></tp:taxon-name></italic><bold>48</bold><italic><tp:taxon-name><tp:taxon-name-part taxon-name-part-type="genus" reg="Pseudocneorhinus">P.</tp:taxon-name-part><tp:taxon-name-part taxon-name-part-type="species" reg="setosus">setosus</tp:taxon-name-part></tp:taxon-name></italic><bold>49</bold><italic><tp:taxon-name><tp:taxon-name-part taxon-name-part-type="genus" reg="Pseudocneorhinus">P.</tp:taxon-name-part><tp:taxon-name-part taxon-name-part-type="species" reg="squameus">squameus</tp:taxon-name-part></tp:taxon-name></italic><bold>50</bold><italic><tp:taxon-name><tp:taxon-name-part taxon-name-part-type="genus" reg="Pseudocneorhinus">P.</tp:taxon-name-part><tp:taxon-name-part taxon-name-part-type="species" reg="squamosus">squamosus</tp:taxon-name-part></tp:taxon-name></italic><bold>51</bold><italic><tp:taxon-name><tp:taxon-name-part taxon-name-part-type="genus" reg="Pseudocneorhinus">P.</tp:taxon-name-part><tp:taxon-name-part taxon-name-part-type="species" reg="subcallosus">subcallosus</tp:taxon-name-part></tp:taxon-name></italic>. Scale bar: 0.25 mm.</p></caption><graphic xmlns:xlink="http://www.w3.org/1999/xlink" xlink:href="zookeys-853-057-g006.jpg" position="float" orientation="portrait" xlink:type="simple" id="oo_306844.jpg"/></fig><fig id="F7" position="float" orientation="portrait"><label>Figure 52.</label><caption><p>Geographical distribution of new species of <italic><tp:taxon-name><tp:taxon-name-part taxon-name-part-type="genus" reg="Pseudocneorhinus">Pseudocneorhinus</tp:taxon-name-part></tp:taxon-name></italic> in China.</p></caption><graphic xmlns:xlink="http://www.w3.org/1999/xlink" xlink:href="zookeys-853-057-g007.jpg" position="float" orientation="portrait" xlink:type="simple" id="oo_306845.jpg"/></fig></tp:treatment-sec></tp:taxon-treatment>
