# Supplementary material for: On the genus Pseudocneorhinus (Coleoptera, Curculionidae, Entiminae), with descriptions of five new species from China
Source: Zookeys. 2019 Jun 6;853:57–86. doi: 10.3897/zookeys.853.33311 (PMC6565672; doi:10.3897/zookeys.853.33311)
Supplement: XML Treatment for Pseudocneorhinus obliquehumeralis [file zookeys.853.33311-treatment4.xml]

<!DOCTYPE tp:taxon-treatment
  PUBLIC "-//TaxonX//DTD Taxonomic Treatment Publishing DTD v0 20100105//EN" "tax-treatment-NSO.dtd">
<tp:taxon-treatment xmlns:tp="http://www.plazi.org/taxpub"><tp:treatment-meta><kwd-group><label>Taxon classification</label><kwd><named-content xmlns:xlink="http://www.w3.org/1999/xlink" content-type="kingdom">Animalia</named-content></kwd><kwd><named-content xmlns:xlink="http://www.w3.org/1999/xlink" content-type="order">Coleoptera</named-content></kwd><kwd><named-content xmlns:xlink="http://www.w3.org/1999/xlink" content-type="family">Curculionidae</named-content></kwd></kwd-group><mixed-citation publication-type="journal"><person-group><name><surname>Ren</surname><given-names>Li</given-names></name><name><surname>Borovec</surname><given-names>Roman</given-names></name><name><surname>Zhang</surname><given-names>Runzhi</given-names></name></person-group><article-title>On the genus <italic><tp:taxon-name><tp:taxon-name-part taxon-name-part-type="genus" reg="Pseudocneorhinus">Pseudocneorhinus</tp:taxon-name-part></tp:taxon-name></italic> (<tp:taxon-name><tp:taxon-name-part taxon-name-part-type="order">Coleoptera</tp:taxon-name-part></tp:taxon-name>, <tp:taxon-name><tp:taxon-name-part taxon-name-part-type="family">Curculionidae</tp:taxon-name-part></tp:taxon-name>, <tp:taxon-name><tp:taxon-name-part taxon-name-part-type="subfamily">Entiminae</tp:taxon-name-part></tp:taxon-name>), with descriptions of five new species from China</article-title><source>Zookeys</source><day>06</day><month>6</month><year>2019</year><volume>853</volume><fpage>57</fpage><lpage>86</lpage><pub-id pub-id-type="doi">10.3897/zookeys.853.33311</pub-id></mixed-citation></tp:treatment-meta><tp:nomenclature><tp:taxon-name>
              <tp:taxon-name-part taxon-name-part-type="genus" reg="Pseudocneorhinus">Pseudocneorhinus</tp:taxon-name-part>
              <tp:taxon-name-part taxon-name-part-type="species" reg="obliquehumeralis">obliquehumeralis</tp:taxon-name-part>
              <object-id xmlns:xlink="http://www.w3.org/1999/xlink" content-type="zoobank" xlink:type="simple">http://zoobank.org/A6963E03-622F-4F29-92ED-355101704F84</object-id>
            </tp:taxon-name><tp:taxon-status xmlns:xlink="http://www.w3.org/1999/xlink" xlink:type="simple">sp. nov.</tp:taxon-status><xref ref-type="fig" rid="F2">Figs 9</xref><xref ref-type="fig" rid="F2">, 10</xref></tp:nomenclature><tp:treatment-sec sec-type="type locality" id="SECID0EBAAG"><title>Type locality.</title><p>Xinglongshan b. Yuzhong, loc. Yangzhai (China: Gansu).</p></tp:treatment-sec><tp:treatment-sec sec-type="material" id="SECID0EGAAG"><title>Material examined.</title><p><bold>Holotype.</bold> CHINA – <bold>Gansu Prov.</bold> ♀; Xinglongshan b. Yuzhong, Yangzhai; 2500–3000 m a.s.l.; 22–26 Jul. 1993; Heinz leg.; <named-content xmlns:xlink="http://www.w3.org/1999/xlink" content-type="dwc:institutional_code" xlink:type="simple">SMNS</named-content>.</p><p><bold>Paratype.</bold> CHINA – <bold>Shaanxi Prov.</bold> 1 ♀; Qing Ling Shan mts., road Baoji – Taibai vill., Pass 40 km S Baoji; 21–23 Jul. 1998; Z. Jindra leg.; <abbrev xmlns:xlink="http://www.w3.org/1999/xlink" xlink:title="Roman Borovec collection, Sloupno, Czech Republic" id="ABBRID0E2AAG" xlink:type="simple">RBSC</abbrev>.</p></tp:treatment-sec><tp:treatment-sec sec-type="description" id="SECID0E6AAG"><title>Description.</title><p>Body length: holotype 5.31 mm, paratype 5.44 mm.</p><p><italic>Body</italic> (Figs <xref ref-type="fig" rid="F2">9</xref>, <xref ref-type="fig" rid="F2">10</xref>) blackish, only very short basal part of scape, club, mucro, and claws brownish and fringe of short setae at apex of protibiae yellowish. Appressed scales on body except pronotum, head capsule, rostrum and club imbricate, oval, small, finely longitudinally striate; 6–7 scales across interval width. Pronotum, head capsule and rostrum with appressed scales assembling on margins, irregularly tricuspid, narrowly separate. Club finely setose. Scales light brownish, elytra with narrow, transverse dark brownish stripe V-shaped at anterior third and straight at declivity. Elytra with narrow, subspatulate, longitudinally finely striate setae, appressed on disc, semiappressed on declivity, forming regular dense row on each odd interval, and very sparse, hardly visible row on even intervals, about as long as half width of one interval, light grey brownish, on even intervals dark brownish. Pronotum, head capsule and rostrum with identical appressed setae, on pronotum orientated transversely, on rostrum longitudinally, sparsely irregularly scattered. Scape and femora with moderately long semierect setae; funicle, tibiae. and tarsi with identical semierect setae, prominent from outline.</p><p><italic>Rostrum</italic> (Figs <xref ref-type="fig" rid="F2">9</xref>, <xref ref-type="fig" rid="F2">10</xref>) short and wide, 1.02–1.04 × as wide as long, narrowest at base, regularly moderately enlarged apicad with almost straight sides. Epifrons in basal almost two thirds tapered anteriad, in anterior third slightly enlarged again, in both parts with weakly convex sides, longitudinally shallowly depressed. Epistome V-shaped, moderately sized, separated by slender carina from frons, at apex distinctly narrower than apical part of epifrons. Frons as very slender glabrous strip along epistome, bearing 3–4 pairs of long, stout setae, obliquely directed anteriorly. Scrobe in dorsal view visible as very slender furrow in apical part; in lateral view short, weakly curved, narrow, directed towards middle of eyes. Rostrum in lateral view weakly convex, separated from head by shallow transverse depression. Eyes weakly prominent from outline of head.</p><p><italic>Antennae</italic> slender; scape slender, weakly curved, regularly enlarged apicad, at apex same width as club. Funicle 1.2–1.3 × as long as scape; funicle segments 1 and 2 equally long, conical, segment 1 slightly wider than segment 2; segment 1 1.5–1.6 × as long as wide; segment 2 1.8–2.0 × as long as wide; segments 3 and 4 1.2–1.3 × as long as wide; segments 5 and 6 isodiametric, segment 7 1.1 × as wide as long.</p><p><italic>Pronotum</italic> (Figs <xref ref-type="fig" rid="F2">9</xref>, <xref ref-type="fig" rid="F2">10</xref>) 1.53–1.58 × as wide as long, widest at midlength, with moderately rounded sides, distinctly more tapered anteriad than posteriad. Disc regularly convex. Base V-shaped. Pronotum in lateral view almost flat, ocular lobes weakly developed.</p><p><italic>Elytra</italic> (Figs <xref ref-type="fig" rid="F2">9</xref>, <xref ref-type="fig" rid="F2">10</xref>) 1.27–1.33 × as long as wide, long-oval; shoulders angulate to base and to lateral margins, obliquely subtruncate; sides sub-parallel; apex broadly rounded. Striae punctate, punctures small, hidden by appressed scales. Stria 1 at base curved laterally, sutural interval at base enlarged. Odd intervals flat, wide; even intervals weakly elevated, intervals 3, 5 and 7 enlarged at declivity and with low but distinct longitudinal prominence, the biggest at interval 3. Base arched. Elytra in lateral view weakly convex.</p><p><italic>Protibiae</italic> moderately slender, with straight lateral margin, rounded at apex, with fringe of short and fine yellowish setae, mucronate and not denticulate. Metatibiae with four very small, almost indistinct denticles at apical half; metatibial corbels densely <tp:taxon-name><tp:taxon-name-part taxon-name-part-type="genus" reg="Pseudocneorhinus"/><tp:taxon-name-part taxon-name-part-type="species" reg="squamous">squamous</tp:taxon-name-part></tp:taxon-name> with two, equally long mucros, curved inside. Tarsi slender; segment 2 1.1–1.2 × as wide as long; segment 3 1.3–1.4 × as wide as long and 1.5–1.6 × as wide as previous segment; onychium 1.1 × as long as segment 3. Claws solidly fused in basal half, weakly separate in apical half.</p><p>Male genitalia unknown.</p><p><italic>Female genitalia</italic>. Sternite VIII umbrella-shaped with short apodeme. Gonocoxites flat, moderately slender with long apical styli with setae, prominent laterally. Spermatheca not examined.</p></tp:treatment-sec><tp:treatment-sec sec-type="biology" id="SECID0EKDAG"><title>Biology.</title><p>Unknown.</p></tp:treatment-sec><tp:treatment-sec sec-type="distribution" id="SECID0EPDAG"><title>Distribution.</title><p>China: Gansu, Shaanxi (Fig. <xref ref-type="fig" rid="F7">52</xref>).</p></tp:treatment-sec><tp:treatment-sec sec-type="etymology" id="SECID0EZDAG"><title>Etymology.</title><p>The Latin name, meaning with oblique shoulders, refers to obliquely subtruncate shoulders, angled to elytral base and sides.</p></tp:treatment-sec><tp:treatment-sec sec-type="Differential diagnosis" id="SECID0E5DAG"><title>Differential diagnosis.</title><p><italic><tp:taxon-name><tp:taxon-name-part taxon-name-part-type="genus" reg="Pseudocneorhinus">Pseudocneorhinus</tp:taxon-name-part><tp:taxon-name-part taxon-name-part-type="species" reg="obliquehumeralis">obliquehumeralis</tp:taxon-name-part></tp:taxon-name></italic> is similar to <italic><tp:taxon-name><tp:taxon-name-part taxon-name-part-type="genus" reg="Pseudocneorhinus">P.</tp:taxon-name-part><tp:taxon-name-part taxon-name-part-type="species" reg="alternans">alternans</tp:taxon-name-part></tp:taxon-name></italic> by the following characters: oval elytra with distinct shoulders, slender antennal scapes, and raised elytral setae on odd intervals only. It can be distinguished from <italic><tp:taxon-name><tp:taxon-name-part taxon-name-part-type="genus" reg="Pseudocneorhinus">P.</tp:taxon-name-part><tp:taxon-name-part taxon-name-part-type="species" reg="alternans">alternans</tp:taxon-name-part></tp:taxon-name></italic> by angular rather than regularly oblique shoulders, subdistally distinctly enlarged intervals 3 and 5 each with low longitudinal prominence, and more elongate funicular segments 3 and 4.</p></tp:treatment-sec><tp:treatment-sec><!--Section generated to contain objects referenced in tp:taxon-treatment.--><fig id="F2" position="float" orientation="portrait"><label>Figures 9–16.</label><caption><p>Habitus of <italic><tp:taxon-name><tp:taxon-name-part taxon-name-part-type="genus" reg="Pseudocneorhinus">Pseudocneorhinus</tp:taxon-name-part></tp:taxon-name></italic> species <bold>9, 10</bold><italic><tp:taxon-name><tp:taxon-name-part taxon-name-part-type="genus" reg="Pseudocneorhinus">P.</tp:taxon-name-part><tp:taxon-name-part taxon-name-part-type="species" reg="obliquehumeralis">obliquehumeralis</tp:taxon-name-part></tp:taxon-name></italic> sp. nov., female, paratype, dorsal and lateral view <bold>11, 12</bold><italic><tp:taxon-name><tp:taxon-name-part taxon-name-part-type="genus" reg="Pseudocneorhinus">P.</tp:taxon-name-part><tp:taxon-name-part taxon-name-part-type="species" reg="setosicallus">setosicallus</tp:taxon-name-part></tp:taxon-name></italic> sp. nov., male, holotype, dorsal and lateral view <bold>13, 14</bold><italic><tp:taxon-name><tp:taxon-name-part taxon-name-part-type="genus" reg="Pseudocneorhinus">P.</tp:taxon-name-part><tp:taxon-name-part taxon-name-part-type="species" reg="setosicallus">setosicallus</tp:taxon-name-part></tp:taxon-name></italic> sp. nov., female, paratype, dorsal and lateral view <bold>15, 16</bold><italic><tp:taxon-name><tp:taxon-name-part taxon-name-part-type="genus" reg="Pseudocneorhinus">P.</tp:taxon-name-part><tp:taxon-name-part taxon-name-part-type="species" reg="alternans">alternans</tp:taxon-name-part></tp:taxon-name></italic>, female, dorsal and lateral view. Scale bars: 1 mm.</p></caption><graphic xmlns:xlink="http://www.w3.org/1999/xlink" xlink:href="zookeys-853-057-g002.jpg" position="float" orientation="portrait" xlink:type="simple" id="oo_306840.jpg"/></fig><fig id="F7" position="float" orientation="portrait"><label>Figure 52.</label><caption><p>Geographical distribution of new species of <italic><tp:taxon-name><tp:taxon-name-part taxon-name-part-type="genus" reg="Pseudocneorhinus">Pseudocneorhinus</tp:taxon-name-part></tp:taxon-name></italic> in China.</p></caption><graphic xmlns:xlink="http://www.w3.org/1999/xlink" xlink:href="zookeys-853-057-g007.jpg" position="float" orientation="portrait" xlink:type="simple" id="oo_306845.jpg"/></fig></tp:treatment-sec></tp:taxon-treatment>
