# Supplementary material for: On the genus Pseudocneorhinus (Coleoptera, Curculionidae, Entiminae), with descriptions of five new species from China
Source: Zookeys. 2019 Jun 6;853:57–86. doi: 10.3897/zookeys.853.33311 (PMC6565672; doi:10.3897/zookeys.853.33311)
Supplement: XML Treatment for Pseudocneorhinus setosicallus [file zookeys.853.33311-treatment5.xml]

<!DOCTYPE tp:taxon-treatment
  PUBLIC "-//TaxonX//DTD Taxonomic Treatment Publishing DTD v0 20100105//EN" "tax-treatment-NSO.dtd">
<tp:taxon-treatment xmlns:tp="http://www.plazi.org/taxpub"><tp:treatment-meta><kwd-group><label>Taxon classification</label><kwd><named-content xmlns:xlink="http://www.w3.org/1999/xlink" content-type="kingdom">Animalia</named-content></kwd><kwd><named-content xmlns:xlink="http://www.w3.org/1999/xlink" content-type="order">Coleoptera</named-content></kwd><kwd><named-content xmlns:xlink="http://www.w3.org/1999/xlink" content-type="family">Curculionidae</named-content></kwd></kwd-group><mixed-citation publication-type="journal"><person-group><name><surname>Ren</surname><given-names>Li</given-names></name><name><surname>Borovec</surname><given-names>Roman</given-names></name><name><surname>Zhang</surname><given-names>Runzhi</given-names></name></person-group><article-title>On the genus <italic><tp:taxon-name><tp:taxon-name-part taxon-name-part-type="genus" reg="Pseudocneorhinus">Pseudocneorhinus</tp:taxon-name-part></tp:taxon-name></italic> (<tp:taxon-name><tp:taxon-name-part taxon-name-part-type="order">Coleoptera</tp:taxon-name-part></tp:taxon-name>, <tp:taxon-name><tp:taxon-name-part taxon-name-part-type="family">Curculionidae</tp:taxon-name-part></tp:taxon-name>, <tp:taxon-name><tp:taxon-name-part taxon-name-part-type="subfamily">Entiminae</tp:taxon-name-part></tp:taxon-name>), with descriptions of five new species from China</article-title><source>Zookeys</source><day>06</day><month>6</month><year>2019</year><volume>853</volume><fpage>57</fpage><lpage>86</lpage><pub-id pub-id-type="doi">10.3897/zookeys.853.33311</pub-id></mixed-citation></tp:treatment-meta><tp:nomenclature><tp:taxon-name>
              <tp:taxon-name-part taxon-name-part-type="genus" reg="Pseudocneorhinus">Pseudocneorhinus</tp:taxon-name-part>
              <tp:taxon-name-part taxon-name-part-type="species" reg="setosicallus">setosicallus</tp:taxon-name-part>
              <object-id xmlns:xlink="http://www.w3.org/1999/xlink" content-type="zoobank" xlink:type="simple">http://zoobank.org/D09575D3-9616-43A2-8C66-E315CEA8F149</object-id>
            </tp:taxon-name><tp:taxon-status xmlns:xlink="http://www.w3.org/1999/xlink" xlink:type="simple">sp. nov.</tp:taxon-status><xref ref-type="fig" rid="F2">Figs 11–14</xref><xref ref-type="fig" rid="F5">, 33</xref><xref ref-type="fig" rid="F6">, 39</xref></tp:nomenclature><tp:treatment-sec sec-type="type locality" id="SECID0EZGAG"><title>Type locality.</title><p>Wanxian County, Wang’erbao Natural Reserve (China: Chongqing).</p></tp:treatment-sec><tp:treatment-sec sec-type="material" id="SECID0E5GAG"><title>Material examined.</title><p><bold>Holotype.</bold> CHINA – <bold>Chongqing</bold> ♂; Wanxian county, Wang’erbao [万县王二包]; 1200 m a.s.l.; 27 May 1994; Y.W. Zhang leg. [章有为]; <named-content xmlns:xlink="http://www.w3.org/1999/xlink" content-type="dwc:institutional_code" xlink:type="simple">IZCAS</named-content>, IOZ(E) 1786276.</p><p><bold>Paratypes.</bold> CHINA – <bold>Chongqing</bold> 11 ♂♂; same data as for holotype; <named-content xmlns:xlink="http://www.w3.org/1999/xlink" content-type="dwc:institutional_code" xlink:type="simple">IZCAS</named-content>, IOZ(E)1786279, IOZ(E)1786280, IOZ(E)1786282–1786286, IOZ(E)1786301, IOZ(E)1786302, IOZ(E)1786374, IOZ(E)1786375; 4 ♀♀; same data as for holotype; <named-content xmlns:xlink="http://www.w3.org/1999/xlink" content-type="dwc:institutional_code" xlink:type="simple">IZCAS</named-content>, IOZ(E)1786278, IOZ(E)1786281, IOZ(E)1786287, IOZ(E)1786288; 2 ♂♂; same data as for holotype; J. Yao leg. [姚建]; <named-content xmlns:xlink="http://www.w3.org/1999/xlink" content-type="dwc:institutional_code" xlink:type="simple">IZCAS</named-content>, IOZ(E)1786316, IOZ(E)1786317; 5 ♂♂; same data as for holotype; W.Z. Li leg. [李文柱]; <named-content xmlns:xlink="http://www.w3.org/1999/xlink" content-type="dwc:institutional_code" xlink:type="simple">IZCAS</named-content>, IOZ(E)1786320, IOZ(E)1786321, IOZ(E)1786362–1786364; 3 ♀♀; same data as for preceding; <named-content xmlns:xlink="http://www.w3.org/1999/xlink" content-type="dwc:institutional_code" xlink:type="simple">IZCAS</named-content>, IOZ(E)1786318, IOZ(E)1786319, IOZ(E)1786322; 2 ♂♂; same data as for holotype; X.K. Yang leg. [杨星科]; <named-content xmlns:xlink="http://www.w3.org/1999/xlink" content-type="dwc:institutional_code" xlink:type="simple">IZCAS</named-content>, IOZ(E)1786334, IOZ(E)1786348; 3 ♀♀; same data as for preceding; <named-content xmlns:xlink="http://www.w3.org/1999/xlink" content-type="dwc:institutional_code" xlink:type="simple">IZCAS</named-content>, IOZ(E)1786335, IOZ(E)1786349, IOZ(E)1786350; 12 ♂♂; same data as for preceding; 28 May 1994; <named-content xmlns:xlink="http://www.w3.org/1999/xlink" content-type="dwc:institutional_code" xlink:type="simple">IZCAS</named-content>, IOZ(E)1786273, IOZ(E)1786274, IOZ(E)1786326, IOZ(E)1786327, IOZ(E)1786330, IOZ(E)1786331, IOZ(E)1786337–1786340, IOZ(E)1786342, IOZ(E)1786343; 8 ♀♀; same data as for preceding; <named-content xmlns:xlink="http://www.w3.org/1999/xlink" content-type="dwc:institutional_code" xlink:type="simple">IZCAS</named-content>, IOZ(E)1786328, IOZ(E)1786329, IOZ(E)1786332, IOZ(E)1786333, IOZ(E)1786341, IOZ(E)1786345–1786347; 6 ♂♂; same data as for holotype; 28 May 1994; <named-content xmlns:xlink="http://www.w3.org/1999/xlink" content-type="dwc:institutional_code" xlink:type="simple">IZCAS</named-content>, IOZ(E)1786304, IOZ(E)1786306, IOZ(E)1786307, IOZ(E)1786376–1786378; 5 ♀♀; same data as for preceding; <named-content xmlns:xlink="http://www.w3.org/1999/xlink" content-type="dwc:institutional_code" xlink:type="simple">IZCAS</named-content>, IOZ(E)1786303, IOZ(E)1786305, IOZ(E)1786379–1786381; 2 ♂♂; same data as for preceding; W.Z. Li leg. [李文柱]; <named-content xmlns:xlink="http://www.w3.org/1999/xlink" content-type="dwc:institutional_code" xlink:type="simple">IZCAS</named-content>, IOZ(E)1786324, IOZ(E)1965620; 1 ♀; same data as for preceding; <named-content xmlns:xlink="http://www.w3.org/1999/xlink" content-type="dwc:institutional_code" xlink:type="simple">IZCAS</named-content>, IOZ(E)1786323; 1 ♀; same data as for preceding; J. Yao leg. [姚建]; <named-content xmlns:xlink="http://www.w3.org/1999/xlink" content-type="dwc:institutional_code" xlink:type="simple">IZCAS</named-content>, IOZ(E)1786313; 2 ♀♀; same data as for holotype; 29 May 1994; W.Z. Li leg. [李文柱]; <named-content xmlns:xlink="http://www.w3.org/1999/xlink" content-type="dwc:institutional_code" xlink:type="simple">IZCAS</named-content>, IOZ(E)1786365, IOZ(E)1786366; 1 ♂; same data as for preceding; J. Yao leg. [姚建]; <named-content xmlns:xlink="http://www.w3.org/1999/xlink" content-type="dwc:institutional_code" xlink:type="simple">IZCAS</named-content>, IOZ(E)1786314; 1 ♂; same data as for preceding; 27 Sep. 1994; <named-content xmlns:xlink="http://www.w3.org/1999/xlink" content-type="dwc:institutional_code" xlink:type="simple">IZCAS</named-content>, IOZ(E)1965239; 1 ♂; same data as for preceding; 1300 m a.s.l.; S.M. Song leg. [宋士美]; <named-content xmlns:xlink="http://www.w3.org/1999/xlink" content-type="dwc:institutional_code" xlink:type="simple">IZCAS</named-content>, IOZ(E)1965257; 3 ♀♀; same data as for holotype; 28 Sep. 1994; J. Chen leg. [陈军]; <named-content xmlns:xlink="http://www.w3.org/1999/xlink" content-type="dwc:institutional_code" xlink:type="simple">IZCAS</named-content>, IOZ(E)1965235, IOZ(E)1965236, IOZ(E)1965244; 2 ♂♂; same data as for holotype; 29 Sep. 1994; F.S. Li leg. [李法圣]; <named-content xmlns:xlink="http://www.w3.org/1999/xlink" content-type="dwc:institutional_code" xlink:type="simple">IZCAS</named-content>, IOZ(E)1786372, IOZ(E)1786373; 1 ♂; same data as for preceding; J. Chen leg. [陈军]; <named-content xmlns:xlink="http://www.w3.org/1999/xlink" content-type="dwc:institutional_code" xlink:type="simple">IZCAS</named-content>, IOZ(E)1965256; 1 ♂; same data as for holotype; 30 Sep. 1994; J. Yao leg. [姚建]; <named-content xmlns:xlink="http://www.w3.org/1999/xlink" content-type="dwc:institutional_code" xlink:type="simple">IZCAS</named-content>, IOZ(E)1965254; 3 ♂♂; same data as for preceding; 1300 m a.s.l.; S.M. Song leg. [宋士美]; <named-content xmlns:xlink="http://www.w3.org/1999/xlink" content-type="dwc:institutional_code" xlink:type="simple">IZCAS</named-content>, IOZ(E)1965237, IOZ(E)1965242, IOZ(E)1965262; 2 ♀♀; same data as for preceding; <named-content xmlns:xlink="http://www.w3.org/1999/xlink" content-type="dwc:institutional_code" xlink:type="simple">IZCAS</named-content>, IOZ(E)1965258, IOZ(E)1965263; 7 ♂♂; same data as for holotype; 30 Sep. 1994; J. Chen leg. [陈军]; <named-content xmlns:xlink="http://www.w3.org/1999/xlink" content-type="dwc:institutional_code" xlink:type="simple">IZCAS</named-content>, IOZ(E)1965232, IOZ(E)1965234, IOZ(E)1965240, IOZ(E)1965241, IOZ(E)1965243, IOZ(E)1965259, IOZ(E)1965261; 3 ♀♀; same data as for preceding; <named-content xmlns:xlink="http://www.w3.org/1999/xlink" content-type="dwc:institutional_code" xlink:type="simple">IZCAS</named-content>, IOZ(E)1965233, IOZ(E)1965238, IOZ(E)1965255; 3 ♂♂; same data as for holotype; 22 May 1993; S.Y. Wang leg. [王書永]; <named-content xmlns:xlink="http://www.w3.org/1999/xlink" content-type="dwc:institutional_code" xlink:type="simple">IZCAS</named-content>, IOZ(E)1786309, IOZ(E)1786367, IOZ(E)1786369; 2 ♀♀; same data as for preceding; <named-content xmlns:xlink="http://www.w3.org/1999/xlink" content-type="dwc:institutional_code" xlink:type="simple">IZCAS</named-content>, IOZ(E)1786308, IOZ(E)1786368; 2 ♀♀; same data as for holotype; 10 Jul. 1993; R.Z. Huang leg. [黄润质]; <named-content xmlns:xlink="http://www.w3.org/1999/xlink" content-type="dwc:institutional_code" xlink:type="simple">IZCAS</named-content>, IOZ(E)1786310, IOZ(E)1786311; 1 ♂; same data as for preceding; X.L. Chen leg. [陈小琳]; <named-content xmlns:xlink="http://www.w3.org/1999/xlink" content-type="dwc:institutional_code" xlink:type="simple">IZCAS</named-content>, IOZ(E)1786371; 1 ♂; same data as for preceding; J. Yao leg. [姚建]; <named-content xmlns:xlink="http://www.w3.org/1999/xlink" content-type="dwc:institutional_code" xlink:type="simple">IZCAS</named-content>, IOZ(E)1786315; 1 ♀; same data as for preceding; <named-content xmlns:xlink="http://www.w3.org/1999/xlink" content-type="dwc:institutional_code" xlink:type="simple">IZCAS</named-content>, IOZ(E)1786312; 3 ♂♂; same data as for holotype; 13 Aug. 1993; X.K. Yang leg. [杨星科]; <named-content xmlns:xlink="http://www.w3.org/1999/xlink" content-type="dwc:institutional_code" xlink:type="simple">IZCAS</named-content>, IOZ(E)1786275, IOZ(E)1786290, IOZ(E)1786299; 7 ♂♂; same data as for preceding; 14 Aug. 1993; <named-content xmlns:xlink="http://www.w3.org/1999/xlink" content-type="dwc:institutional_code" xlink:type="simple">IZCAS</named-content>, IOZ(E)1786292, IOZ(E)1786293, IOZ(E)1786296, IOZ(E)1786298, IOZ(E)1786355, IOZ(E)1786358, IOZ(E)1786359; 12 ♀♀; same data as for preceding; <named-content xmlns:xlink="http://www.w3.org/1999/xlink" content-type="dwc:institutional_code" xlink:type="simple">IZCAS</named-content>, IOZ(E)1786289, IOZ(E)1786294, IOZ(E)1786295, IOZ(E)1786300, IOZ(E)1786336, IOZ(E)1786344, IOZ(E)1786351–1786354, IOZ(E)1786356, IOZ(E)1786357; 1 ♂; same data as for holotype; 11 Jun. 1993; W.Z. Li leg. [李文柱]; <named-content xmlns:xlink="http://www.w3.org/1999/xlink" content-type="dwc:institutional_code" xlink:type="simple">IZCAS</named-content>, IOZ(E)1786325; 1 ♂; same data as for holotype; 15 Aug. 1993; X.K. Yang leg. [杨星科]; <named-content xmlns:xlink="http://www.w3.org/1999/xlink" content-type="dwc:institutional_code" xlink:type="simple">IZCAS</named-content>, IOZ(E)1786297; 2 ♀♀; same data as for preceding; <named-content xmlns:xlink="http://www.w3.org/1999/xlink" content-type="dwc:institutional_code" xlink:type="simple">IZCAS</named-content>, IOZ(E)1786277, IOZ(E)1786291; 2 ♀♀; same data as for preceding; 1300 m a.s.l.; <named-content xmlns:xlink="http://www.w3.org/1999/xlink" content-type="dwc:institutional_code" xlink:type="simple">IZCAS</named-content>, IOZ(E)1786360, IOZ(E)1786361; 1 ♂; same data as for preceding; B.W. Sun leg. [孙宝文]; <named-content xmlns:xlink="http://www.w3.org/1999/xlink" content-type="dwc:institutional_code" xlink:type="simple">IZCAS</named-content>, IOZ(E)1786370. – <bold>Sichuan Prov.</bold> 1 ♀; Nanjiang; 21–23 May 2002; E. Kučera leg.; <abbrev xmlns:xlink="http://www.w3.org/1999/xlink" xlink:title="Piotr Białooki, Sopot, Poland" id="ABBRID0E4NAG" xlink:type="simple">PBSP</abbrev>.</p></tp:treatment-sec><tp:treatment-sec sec-type="description" id="SECID0EBOAG"><title>Description.</title><p>Body length: 4.19–5.75 mm, holotype 5.38 mm.</p><p><italic>Body</italic> (Figs <xref ref-type="fig" rid="F2">11–14</xref>) blackish, only short basal part of scape, mucro, fringe of setae at apex of protibia, and claws brownish. Appressed scales on body dense, hiding integument, irregularly angular, small, 8–9 scales across interval width, with small depression in the middle, only narrowly separate. Scales light brownish, elytra in the middle with wide lighter transverse stripe, wider towards sides, elytral declivity with straight transverse dark brownish stripe. Elytra with conspicuous erect setae, longer than half of interval width, lanceolate, apically pointed, longitudinally finely striate, whitish and blackish, with one sparse row on each odd interval and only sporadic setae on even intervals. Setae denser on interval 1 on apical declivity, creating large and wide tuft of setae on prominence on elytral declivity on interval 3, consisting of 18–20 setae and smaller tuft on prominence on interval 5, consisting of 8–10 setae, anterior part of setae on prominence whitish, posterior part blackish. Semierect setae on pronotum and head with rostrum more slender and shorter than elytral setae, sparsely irregularly scattered. Antennae and legs except of basal half of scape with semierect moderately long setae, prominent from outline.</p><p><italic>Rostrum</italic> (Figs <xref ref-type="fig" rid="F2">11–14</xref>) short and wide, in males slightly longer than in females, in males 1.03–1.06 × as long as wide, in females isodiametric, from base regularly enlarged to midlength, then tapered anteriad with rounded sides. Epifrons with concave sides, narrowest at midlength, at apex narrower than at base, longitudinally depressed, with somewhat swollen borders. Epistome V-shaped, long, conspicuous, separated by slender carina from frons, in females slightly narrower at apex than apical part of epifrons, in males at apex wider than apical part of epifrons. Frons creating very slender glabrous strip along epistome, bearing five pairs of long, stout setae, obliquely directed anteriorly. Scrobe in dorsal view visible only in apical part as very slender furrow; in lateral view narrow, long, weakly curved, directed towards middle of eyes. Rostrum in lateral view somewhat convex, separated from head by shallow transverse depression. Eyes weakly prominent from outline of head.</p><p><italic>Antennae</italic> slender. Scapes slender, regularly enlarged in basal half, parallel-sided in apical half, at apex as wide as club. Funicle 1.2–1.3 × as long as scape; funicle segment 1 as long as and as wide as segment 2, each 1.8–1.9 × as long as wide; segments 3–6 1.1 × as long as wide; segment 7 isodiametric.</p><p><italic>Pronotum</italic> (Figs <xref ref-type="fig" rid="F2">11–14</xref>) 1.18–1.26 × as wide as long, widest at midlength, in basal half subparallel-sided, weakly tapered anteriad, with rounded sides. Disc regularly convex. Base weakly convex. Pronotum in lateral view almost flat, ocular lobes well developed.</p><p><italic>Elytra</italic> (Figs <xref ref-type="fig" rid="F2">11–14</xref>) 1.15–1.20 × as long as wide, ovoid in dorsal view, at base about as wide as base of pronotum, shoulders not developed; elytra distinctly enlarged posteriad, widest at apical third. Striae distinctly punctate, punctures wide, completely hidden by appressed scales. Even intervals almost flat, odd intervals convex, intervals 3 and 5 at elytral declivity enlarged, forming short longitudinal prominence, on interval 3 larger than on interval 5. Elytra in lateral view distinctly convex.</p><p><italic>Protibiae</italic> rounded at apex, with fringe of short and fine yellow-brownish setae, mucronate, not denticulate, with straight lateral margin. Metatibiae not denticulate; metatibial corbels densely squamose. Tarsi short, segment 2 1.2–1.3 × as wide as long; segment 3 1.5–1.6 × as wide as long and 1.5–1.6 × as wide as segment 2; onychium 0.8–0.9 × as long as segment 3. Claws solidly fused at basal half, almost parallel-sided at apical half.</p><p><italic>Penis</italic> (Fig. <xref ref-type="fig" rid="F5">33</xref>) short and wide, in ventral view subparallel-sided with weakly concave sides, base and apex about equally wide, apex truncate with triangular point at the middle; in lateral view short and very wide, slightly curved, equally wide along the whole length with slender, moderately long elongate apex.</p><p><italic>Female genitalia</italic>. Sternite VIII with plate umbrella-shaped and with short apodeme. Gonocoxites flat, moderately slender with long apical styli with setae, prominent laterally. Spermatheca (Fig. <xref ref-type="fig" rid="F6">39</xref>) with cornu short and wide, almost straight, corpus large, rounded; ramus subtriangular, about as long as wide, nodulus small, hump-shaped.</p><fig id="F2" position="float" orientation="portrait"><label>Figures 9–16.</label><caption><p>Habitus of <italic><tp:taxon-name><tp:taxon-name-part taxon-name-part-type="genus" reg="Pseudocneorhinus">Pseudocneorhinus</tp:taxon-name-part></tp:taxon-name></italic> species <bold>9, 10</bold><italic><tp:taxon-name><tp:taxon-name-part taxon-name-part-type="genus" reg="Pseudocneorhinus">P.</tp:taxon-name-part><tp:taxon-name-part taxon-name-part-type="species" reg="obliquehumeralis">obliquehumeralis</tp:taxon-name-part></tp:taxon-name></italic> sp. nov., female, paratype, dorsal and lateral view <bold>11, 12</bold><italic><tp:taxon-name><tp:taxon-name-part taxon-name-part-type="genus" reg="Pseudocneorhinus">P.</tp:taxon-name-part><tp:taxon-name-part taxon-name-part-type="species" reg="setosicallus">setosicallus</tp:taxon-name-part></tp:taxon-name></italic> sp. nov., male, holotype, dorsal and lateral view <bold>13, 14</bold><italic><tp:taxon-name><tp:taxon-name-part taxon-name-part-type="genus" reg="Pseudocneorhinus">P.</tp:taxon-name-part><tp:taxon-name-part taxon-name-part-type="species" reg="setosicallus">setosicallus</tp:taxon-name-part></tp:taxon-name></italic> sp. nov., female, paratype, dorsal and lateral view <bold>15, 16</bold><italic><tp:taxon-name><tp:taxon-name-part taxon-name-part-type="genus" reg="Pseudocneorhinus">P.</tp:taxon-name-part><tp:taxon-name-part taxon-name-part-type="species" reg="alternans">alternans</tp:taxon-name-part></tp:taxon-name></italic>, female, dorsal and lateral view. Scale bars: 1 mm.</p></caption><graphic xmlns:xlink="http://www.w3.org/1999/xlink" xlink:href="zookeys-853-057-g002.jpg" position="float" orientation="portrait" xlink:type="simple" id="oo_306840.jpg"/></fig></tp:treatment-sec><tp:treatment-sec sec-type="biology" id="SECID0EGSAG"><title>Biology.</title><p>Unknown.</p></tp:treatment-sec><tp:treatment-sec sec-type="distribution" id="SECID0ELSAG"><title>Distribution.</title><p>China: Chongqing, Sichuan (Fig. <xref ref-type="fig" rid="F7">52</xref>).</p></tp:treatment-sec><tp:treatment-sec sec-type="etymology" id="SECID0EVSAG"><title>Etymology.</title><p>The Latin name, meaning with setae on prominence, refers to the conspicuous tuft of setae on prominence on the elytral declivity.</p></tp:treatment-sec><tp:treatment-sec sec-type="Differential diagnosis" id="SECID0E1SAG"><title>Differential diagnosis.</title><p><italic><tp:taxon-name><tp:taxon-name-part taxon-name-part-type="genus" reg="Pseudocneorhinus">Pseudocneorhinus</tp:taxon-name-part><tp:taxon-name-part taxon-name-part-type="species" reg="setosicallus">setosicallus</tp:taxon-name-part></tp:taxon-name></italic> is similar to <italic><tp:taxon-name><tp:taxon-name-part taxon-name-part-type="genus" reg="Pseudocneorhinus">P.</tp:taxon-name-part><tp:taxon-name-part taxon-name-part-type="species" reg="alternans">alternans</tp:taxon-name-part></tp:taxon-name></italic> and <italic><tp:taxon-name><tp:taxon-name-part taxon-name-part-type="genus" reg="Pseudocneorhinus">P.</tp:taxon-name-part><tp:taxon-name-part taxon-name-part-type="species" reg="subcallosus">subcallosus</tp:taxon-name-part></tp:taxon-name></italic> because of its large size and erect setae on odd intervals. From <italic><tp:taxon-name><tp:taxon-name-part taxon-name-part-type="genus" reg="Pseudocneorhinus">P.</tp:taxon-name-part><tp:taxon-name-part taxon-name-part-type="species" reg="alternans">alternans</tp:taxon-name-part></tp:taxon-name></italic>, currently known only from females, this species is easily separated mainly by having ovoid elytra without shoulders, with the greatest width in the apical third, long erect elytral setae, conspicuous longitudinal subapical prominence on intervals 3 and 5 bearing very dense tufts of whitish and blackish setae and by slender pronotum. From <italic><tp:taxon-name><tp:taxon-name-part taxon-name-part-type="genus" reg="Pseudocneorhinus">P.</tp:taxon-name-part><tp:taxon-name-part taxon-name-part-type="species" reg="subcallosus">subcallosus</tp:taxon-name-part></tp:taxon-name></italic>, a species with very similar body shape, <italic><tp:taxon-name><tp:taxon-name-part taxon-name-part-type="genus" reg="Pseudocneorhinus">P.</tp:taxon-name-part><tp:taxon-name-part taxon-name-part-type="species" reg="setosicallus">setosicallus</tp:taxon-name-part></tp:taxon-name></italic> is distinguishable by its long, lanceolate erect elytral setae, clearly visible in dorsal as well as in lateral view, while <italic><tp:taxon-name><tp:taxon-name-part taxon-name-part-type="genus" reg="Pseudocneorhinus">P.</tp:taxon-name-part><tp:taxon-name-part taxon-name-part-type="species" reg="subcallosus">subcallosus</tp:taxon-name-part></tp:taxon-name></italic> has elytral setae appressed, subspatulate, barely visible only in lateral view. The subapical tuft on interval 3 consists of at least 15 setae in <italic><tp:taxon-name><tp:taxon-name-part taxon-name-part-type="genus" reg="Pseudocneorhinus">P.</tp:taxon-name-part><tp:taxon-name-part taxon-name-part-type="species" reg="setosicallus">setosicallus</tp:taxon-name-part></tp:taxon-name></italic> but at most 10 in <italic><tp:taxon-name><tp:taxon-name-part taxon-name-part-type="genus" reg="Pseudocneorhinus">P.</tp:taxon-name-part><tp:taxon-name-part taxon-name-part-type="species" reg="subcallosus">subcallosus</tp:taxon-name-part></tp:taxon-name></italic>. As stated below in the key, <italic><tp:taxon-name><tp:taxon-name-part taxon-name-part-type="genus" reg="Pseudocneorhinus">P.</tp:taxon-name-part><tp:taxon-name-part taxon-name-part-type="species" reg="setosicallus">setosicallus</tp:taxon-name-part></tp:taxon-name></italic> also has a longer rostrum and second funicular segment. From <italic><tp:taxon-name><tp:taxon-name-part taxon-name-part-type="genus" reg="Pseudocneorhinus">P.</tp:taxon-name-part><tp:taxon-name-part taxon-name-part-type="species" reg="angustus">angustus</tp:taxon-name-part></tp:taxon-name></italic>, a generally smaller species with similar long, conspicuously erect elytral setae, <italic><tp:taxon-name><tp:taxon-name-part taxon-name-part-type="genus" reg="Pseudocneorhinus">P.</tp:taxon-name-part><tp:taxon-name-part taxon-name-part-type="species" reg="setosicallus">setosicallus</tp:taxon-name-part></tp:taxon-name></italic> is distinguishable by shorter, in basal half enlarged rostrum, at mid-length more constricted epifrons, narrower pronotum and other characters given in the key.</p></tp:treatment-sec><tp:treatment-sec><!--Section generated to contain objects referenced in tp:taxon-treatment.--><fig id="F5" position="float" orientation="portrait"><label>Figures 31–36.</label><caption><p>Penis in ventral and lateral view of <italic><tp:taxon-name><tp:taxon-name-part taxon-name-part-type="genus" reg="Pseudocneorhinus">Pseudocneorhinus</tp:taxon-name-part></tp:taxon-name></italic> species <bold>31</bold><italic><tp:taxon-name><tp:taxon-name-part taxon-name-part-type="genus" reg="Pseudocneorhinus">Pseudocneorhinus</tp:taxon-name-part><tp:taxon-name-part taxon-name-part-type="species" reg="angustus">angustus</tp:taxon-name-part></tp:taxon-name></italic> sp. nov. <bold>32</bold><italic><tp:taxon-name><tp:taxon-name-part taxon-name-part-type="genus" reg="Pseudocneorhinus">P.</tp:taxon-name-part><tp:taxon-name-part taxon-name-part-type="species" reg="glaber">glaber</tp:taxon-name-part></tp:taxon-name></italic> sp. nov. <bold>33</bold><italic><tp:taxon-name><tp:taxon-name-part taxon-name-part-type="genus" reg="Pseudocneorhinus">P.</tp:taxon-name-part><tp:taxon-name-part taxon-name-part-type="species" reg="setosicallus">setosicallus</tp:taxon-name-part></tp:taxon-name></italic> sp. nov. <bold>34</bold><italic><tp:taxon-name><tp:taxon-name-part taxon-name-part-type="genus" reg="Pseudocneorhinus">P.</tp:taxon-name-part><tp:taxon-name-part taxon-name-part-type="species" reg="adamsi">adamsi</tp:taxon-name-part></tp:taxon-name></italic><bold>35</bold><italic><tp:taxon-name><tp:taxon-name-part taxon-name-part-type="genus" reg="Pseudocneorhinus">P.</tp:taxon-name-part><tp:taxon-name-part taxon-name-part-type="species" reg="bifasciatus">bifasciatus</tp:taxon-name-part></tp:taxon-name></italic><bold>36</bold><italic><tp:taxon-name><tp:taxon-name-part taxon-name-part-type="genus" reg="Pseudocneorhinus">P.</tp:taxon-name-part><tp:taxon-name-part taxon-name-part-type="species" reg="subcallosus">subcallosus</tp:taxon-name-part></tp:taxon-name></italic>. Scale bar: 0.50 mm.</p></caption><graphic xmlns:xlink="http://www.w3.org/1999/xlink" xlink:href="zookeys-853-057-g005.jpg" position="float" orientation="portrait" xlink:type="simple" id="oo_306843.jpg"/></fig><fig id="F6" position="float" orientation="portrait"><label>Figures 37–51.</label><caption><p>Spermatheca of <italic><tp:taxon-name><tp:taxon-name-part taxon-name-part-type="genus" reg="Pseudocneorhinus">Pseudocneorhinus</tp:taxon-name-part></tp:taxon-name></italic> species <bold>37</bold><italic><tp:taxon-name><tp:taxon-name-part taxon-name-part-type="genus" reg="Pseudocneorhinus">Pseudocneorhinus</tp:taxon-name-part><tp:taxon-name-part taxon-name-part-type="species" reg="glaber">glaber</tp:taxon-name-part></tp:taxon-name></italic> sp. nov. <bold>38</bold><italic><tp:taxon-name><tp:taxon-name-part taxon-name-part-type="genus" reg="Pseudocneorhinus">P.</tp:taxon-name-part><tp:taxon-name-part taxon-name-part-type="species" reg="hlavaci">hlavaci</tp:taxon-name-part></tp:taxon-name></italic> sp. nov. <bold>39</bold><italic><tp:taxon-name><tp:taxon-name-part taxon-name-part-type="genus" reg="Pseudocneorhinus">P.</tp:taxon-name-part><tp:taxon-name-part taxon-name-part-type="species" reg="setosicallus">setosicallus</tp:taxon-name-part></tp:taxon-name></italic> sp. nov. <bold>40</bold><italic><tp:taxon-name><tp:taxon-name-part taxon-name-part-type="genus" reg="Pseudocneorhinus">P.</tp:taxon-name-part><tp:taxon-name-part taxon-name-part-type="species" reg="adamsi">adamsi</tp:taxon-name-part></tp:taxon-name></italic><bold>41</bold><italic><tp:taxon-name><tp:taxon-name-part taxon-name-part-type="genus" reg="Pseudocneorhinus">P.</tp:taxon-name-part><tp:taxon-name-part taxon-name-part-type="species" reg="alternans">alternans</tp:taxon-name-part></tp:taxon-name></italic><bold>42</bold><italic><tp:taxon-name><tp:taxon-name-part taxon-name-part-type="genus" reg="Pseudocneorhinus">P.</tp:taxon-name-part><tp:taxon-name-part taxon-name-part-type="species" reg="bifasciatus">bifasciatus</tp:taxon-name-part></tp:taxon-name></italic><bold>43</bold><italic><tp:taxon-name><tp:taxon-name-part taxon-name-part-type="genus" reg="Pseudocneorhinus">P.</tp:taxon-name-part><tp:taxon-name-part taxon-name-part-type="species" reg="hirsutus">hirsutus</tp:taxon-name-part></tp:taxon-name></italic><bold>44</bold><italic><tp:taxon-name><tp:taxon-name-part taxon-name-part-type="genus" reg="Pseudocneorhinus">P.</tp:taxon-name-part><tp:taxon-name-part taxon-name-part-type="species" reg="longisetosus">longisetosus</tp:taxon-name-part></tp:taxon-name></italic><bold>45</bold><italic><tp:taxon-name><tp:taxon-name-part taxon-name-part-type="genus" reg="Pseudocneorhinus">P.</tp:taxon-name-part><tp:taxon-name-part taxon-name-part-type="species" reg="minimus">minimus</tp:taxon-name-part></tp:taxon-name></italic><bold>46</bold><italic><tp:taxon-name><tp:taxon-name-part taxon-name-part-type="genus" reg="Pseudocneorhinus">P.</tp:taxon-name-part><tp:taxon-name-part taxon-name-part-type="species" reg="obesus">obesus</tp:taxon-name-part></tp:taxon-name></italic><bold>47</bold><italic><tp:taxon-name><tp:taxon-name-part taxon-name-part-type="genus" reg="Pseudocneorhinus">P.</tp:taxon-name-part><tp:taxon-name-part taxon-name-part-type="species" reg="sellatus">sellatus</tp:taxon-name-part></tp:taxon-name></italic><bold>48</bold><italic><tp:taxon-name><tp:taxon-name-part taxon-name-part-type="genus" reg="Pseudocneorhinus">P.</tp:taxon-name-part><tp:taxon-name-part taxon-name-part-type="species" reg="setosus">setosus</tp:taxon-name-part></tp:taxon-name></italic><bold>49</bold><italic><tp:taxon-name><tp:taxon-name-part taxon-name-part-type="genus" reg="Pseudocneorhinus">P.</tp:taxon-name-part><tp:taxon-name-part taxon-name-part-type="species" reg="squameus">squameus</tp:taxon-name-part></tp:taxon-name></italic><bold>50</bold><italic><tp:taxon-name><tp:taxon-name-part taxon-name-part-type="genus" reg="Pseudocneorhinus">P.</tp:taxon-name-part><tp:taxon-name-part taxon-name-part-type="species" reg="squamosus">squamosus</tp:taxon-name-part></tp:taxon-name></italic><bold>51</bold><italic><tp:taxon-name><tp:taxon-name-part taxon-name-part-type="genus" reg="Pseudocneorhinus">P.</tp:taxon-name-part><tp:taxon-name-part taxon-name-part-type="species" reg="subcallosus">subcallosus</tp:taxon-name-part></tp:taxon-name></italic>. Scale bar: 0.25 mm.</p></caption><graphic xmlns:xlink="http://www.w3.org/1999/xlink" xlink:href="zookeys-853-057-g006.jpg" position="float" orientation="portrait" xlink:type="simple" id="oo_306844.jpg"/></fig><fig id="F7" position="float" orientation="portrait"><label>Figure 52.</label><caption><p>Geographical distribution of new species of <italic><tp:taxon-name><tp:taxon-name-part taxon-name-part-type="genus" reg="Pseudocneorhinus">Pseudocneorhinus</tp:taxon-name-part></tp:taxon-name></italic> in China.</p></caption><graphic xmlns:xlink="http://www.w3.org/1999/xlink" xlink:href="zookeys-853-057-g007.jpg" position="float" orientation="portrait" xlink:type="simple" id="oo_306845.jpg"/></fig></tp:treatment-sec></tp:taxon-treatment>
