# Supplementary material for: On the genus Pseudocneorhinus (Coleoptera, Curculionidae, Entiminae), with descriptions of five new species from China
Source: Zookeys. 2019 Jun 6;853:57–86. doi: 10.3897/zookeys.853.33311 (PMC6565672; doi:10.3897/zookeys.853.33311)
Supplement: XML Treatment for Pseudocneorhinus hirsutus [file zookeys.853.33311-treatment9.xml]

<!DOCTYPE tp:taxon-treatment
  PUBLIC "-//TaxonX//DTD Taxonomic Treatment Publishing DTD v0 20100105//EN" "tax-treatment-NSO.dtd">
<tp:taxon-treatment xmlns:tp="http://www.plazi.org/taxpub"><tp:treatment-meta><kwd-group><label>Taxon classification</label><kwd><named-content xmlns:xlink="http://www.w3.org/1999/xlink" content-type="kingdom">Animalia</named-content></kwd><kwd><named-content xmlns:xlink="http://www.w3.org/1999/xlink" content-type="order">Coleoptera</named-content></kwd><kwd><named-content xmlns:xlink="http://www.w3.org/1999/xlink" content-type="family">Curculionidae</named-content></kwd></kwd-group><mixed-citation publication-type="journal"><person-group><name><surname>Ren</surname><given-names>Li</given-names></name><name><surname>Borovec</surname><given-names>Roman</given-names></name><name><surname>Zhang</surname><given-names>Runzhi</given-names></name></person-group><article-title>On the genus <italic><tp:taxon-name><tp:taxon-name-part taxon-name-part-type="genus" reg="Pseudocneorhinus">Pseudocneorhinus</tp:taxon-name-part></tp:taxon-name></italic> (<tp:taxon-name><tp:taxon-name-part taxon-name-part-type="order">Coleoptera</tp:taxon-name-part></tp:taxon-name>, <tp:taxon-name><tp:taxon-name-part taxon-name-part-type="family">Curculionidae</tp:taxon-name-part></tp:taxon-name>, <tp:taxon-name><tp:taxon-name-part taxon-name-part-type="subfamily">Entiminae</tp:taxon-name-part></tp:taxon-name>), with descriptions of five new species from China</article-title><source>Zookeys</source><day>06</day><month>6</month><year>2019</year><volume>853</volume><fpage>57</fpage><lpage>86</lpage><pub-id pub-id-type="doi">10.3897/zookeys.853.33311</pub-id></mixed-citation></tp:treatment-meta><tp:nomenclature><tp:taxon-name>
                <tp:taxon-name-part taxon-name-part-type="genus" reg="Pseudocneorhinus">Pseudocneorhinus</tp:taxon-name-part>
                <tp:taxon-name-part taxon-name-part-type="species" reg="hirsutus">hirsutus</tp:taxon-name-part>
              </tp:taxon-name><tp:taxon-authority>(Formánek, 1916)</tp:taxon-authority><xref ref-type="fig" rid="F3">Figs 19</xref><xref ref-type="fig" rid="F3">, 20</xref><xref ref-type="fig" rid="F6">, 43</xref><tp:nomenclature-citation-list><tp:nomenclature-citation><tp:taxon-name>
                    <tp:taxon-name-part taxon-name-part-type="genus" reg="Rhinodontus">Rhinodontus</tp:taxon-name-part>
                    <tp:taxon-name-part taxon-name-part-type="species" reg="hirsutus">hirsutus</tp:taxon-name-part>
                  </tp:taxon-name><comment>Formánek, 1916: 33 (original description).</comment></tp:nomenclature-citation><tp:nomenclature-citation><tp:taxon-name>
                    <tp:taxon-name-part taxon-name-part-type="genus" reg="Pseudocneorhinus">Pseudocneorhinus</tp:taxon-name-part>
                    <tp:taxon-name-part taxon-name-part-type="species" reg="hirsutus">hirsutus</tp:taxon-name-part>
                  </tp:taxon-name><comment>: <xref ref-type="bibr" rid="B12">Marshall 1934</xref>: 8 (note); <xref ref-type="bibr" rid="B4">Borovec 2003</xref>: 49 (note); <xref ref-type="bibr" rid="B6">Borovec 2013</xref>: 418 (catalogue); <xref ref-type="bibr" rid="B3">Alonso-Zarazaga et al. 2017</xref>: 403 (catalogue).</comment></tp:nomenclature-citation></tp:nomenclature-citation-list></tp:nomenclature><tp:treatment-sec sec-type="material" id="SECID0ENKBG"><title>Material examined.</title><p>Other material. CHINA – <bold>Qinghai Prov.</bold> 3 ♀♀; TIBET, Kuku-Nor; 3200 m a.s.l.; 1898; Hauser leg.; <abbrev xmlns:xlink="http://www.w3.org/1999/xlink" content-type="institution" xlink:title="Giuseppe Osella collection, Verona, Italy" id="ABBRID0EVKBG" xlink:type="simple">GOVI</abbrev>.</p></tp:treatment-sec><tp:treatment-sec><!--Section generated to contain objects referenced in tp:taxon-treatment.--><fig id="F3" position="float" orientation="portrait"><label>Figures 17–24.</label><caption><p>Habitus of <italic><tp:taxon-name><tp:taxon-name-part taxon-name-part-type="genus" reg="Pseudocneorhinus">Pseudocneorhinus</tp:taxon-name-part></tp:taxon-name></italic> species <bold>17, 18</bold><italic><tp:taxon-name><tp:taxon-name-part taxon-name-part-type="genus" reg="Pseudocneorhinus">Pseudocneorhinus</tp:taxon-name-part><tp:taxon-name-part taxon-name-part-type="species" reg="bifasciatus">bifasciatus</tp:taxon-name-part></tp:taxon-name></italic>, male, dorsal and lateral view <bold>19, 20</bold><italic><tp:taxon-name><tp:taxon-name-part taxon-name-part-type="genus" reg="Pseudocneorhinus">P.</tp:taxon-name-part><tp:taxon-name-part taxon-name-part-type="species" reg="hirsutus">hirsutus</tp:taxon-name-part></tp:taxon-name></italic>, female, dorsal and lateral view <bold>21, 22</bold><italic><tp:taxon-name><tp:taxon-name-part taxon-name-part-type="genus" reg="Pseudocneorhinus">P.</tp:taxon-name-part><tp:taxon-name-part taxon-name-part-type="species" reg="longisetosus">longisetosus</tp:taxon-name-part></tp:taxon-name></italic>, female, dorsal and lateral view <bold>23, 24</bold><italic><tp:taxon-name><tp:taxon-name-part taxon-name-part-type="genus" reg="Pseudocneorhinus">P.</tp:taxon-name-part><tp:taxon-name-part taxon-name-part-type="species" reg="minimus">minimus</tp:taxon-name-part></tp:taxon-name></italic>, female, dorsal and lateral view. Scale bars: 1 mm.</p></caption><graphic xmlns:xlink="http://www.w3.org/1999/xlink" xlink:href="zookeys-853-057-g003.jpg" position="float" orientation="portrait" xlink:type="simple" id="oo_306841.jpg"/></fig><fig id="F6" position="float" orientation="portrait"><label>Figures 37–51.</label><caption><p>Spermatheca of <italic><tp:taxon-name><tp:taxon-name-part taxon-name-part-type="genus" reg="Pseudocneorhinus">Pseudocneorhinus</tp:taxon-name-part></tp:taxon-name></italic> species <bold>37</bold><italic><tp:taxon-name><tp:taxon-name-part taxon-name-part-type="genus" reg="Pseudocneorhinus">Pseudocneorhinus</tp:taxon-name-part><tp:taxon-name-part taxon-name-part-type="species" reg="glaber">glaber</tp:taxon-name-part></tp:taxon-name></italic> sp. nov. <bold>38</bold><italic><tp:taxon-name><tp:taxon-name-part taxon-name-part-type="genus" reg="Pseudocneorhinus">P.</tp:taxon-name-part><tp:taxon-name-part taxon-name-part-type="species" reg="hlavaci">hlavaci</tp:taxon-name-part></tp:taxon-name></italic> sp. nov. <bold>39</bold><italic><tp:taxon-name><tp:taxon-name-part taxon-name-part-type="genus" reg="Pseudocneorhinus">P.</tp:taxon-name-part><tp:taxon-name-part taxon-name-part-type="species" reg="setosicallus">setosicallus</tp:taxon-name-part></tp:taxon-name></italic> sp. nov. <bold>40</bold><italic><tp:taxon-name><tp:taxon-name-part taxon-name-part-type="genus" reg="Pseudocneorhinus">P.</tp:taxon-name-part><tp:taxon-name-part taxon-name-part-type="species" reg="adamsi">adamsi</tp:taxon-name-part></tp:taxon-name></italic><bold>41</bold><italic><tp:taxon-name><tp:taxon-name-part taxon-name-part-type="genus" reg="Pseudocneorhinus">P.</tp:taxon-name-part><tp:taxon-name-part taxon-name-part-type="species" reg="alternans">alternans</tp:taxon-name-part></tp:taxon-name></italic><bold>42</bold><italic><tp:taxon-name><tp:taxon-name-part taxon-name-part-type="genus" reg="Pseudocneorhinus">P.</tp:taxon-name-part><tp:taxon-name-part taxon-name-part-type="species" reg="bifasciatus">bifasciatus</tp:taxon-name-part></tp:taxon-name></italic><bold>43</bold><italic><tp:taxon-name><tp:taxon-name-part taxon-name-part-type="genus" reg="Pseudocneorhinus">P.</tp:taxon-name-part><tp:taxon-name-part taxon-name-part-type="species" reg="hirsutus">hirsutus</tp:taxon-name-part></tp:taxon-name></italic><bold>44</bold><italic><tp:taxon-name><tp:taxon-name-part taxon-name-part-type="genus" reg="Pseudocneorhinus">P.</tp:taxon-name-part><tp:taxon-name-part taxon-name-part-type="species" reg="longisetosus">longisetosus</tp:taxon-name-part></tp:taxon-name></italic><bold>45</bold><italic><tp:taxon-name><tp:taxon-name-part taxon-name-part-type="genus" reg="Pseudocneorhinus">P.</tp:taxon-name-part><tp:taxon-name-part taxon-name-part-type="species" reg="minimus">minimus</tp:taxon-name-part></tp:taxon-name></italic><bold>46</bold><italic><tp:taxon-name><tp:taxon-name-part taxon-name-part-type="genus" reg="Pseudocneorhinus">P.</tp:taxon-name-part><tp:taxon-name-part taxon-name-part-type="species" reg="obesus">obesus</tp:taxon-name-part></tp:taxon-name></italic><bold>47</bold><italic><tp:taxon-name><tp:taxon-name-part taxon-name-part-type="genus" reg="Pseudocneorhinus">P.</tp:taxon-name-part><tp:taxon-name-part taxon-name-part-type="species" reg="sellatus">sellatus</tp:taxon-name-part></tp:taxon-name></italic><bold>48</bold><italic><tp:taxon-name><tp:taxon-name-part taxon-name-part-type="genus" reg="Pseudocneorhinus">P.</tp:taxon-name-part><tp:taxon-name-part taxon-name-part-type="species" reg="setosus">setosus</tp:taxon-name-part></tp:taxon-name></italic><bold>49</bold><italic><tp:taxon-name><tp:taxon-name-part taxon-name-part-type="genus" reg="Pseudocneorhinus">P.</tp:taxon-name-part><tp:taxon-name-part taxon-name-part-type="species" reg="squameus">squameus</tp:taxon-name-part></tp:taxon-name></italic><bold>50</bold><italic><tp:taxon-name><tp:taxon-name-part taxon-name-part-type="genus" reg="Pseudocneorhinus">P.</tp:taxon-name-part><tp:taxon-name-part taxon-name-part-type="species" reg="squamosus">squamosus</tp:taxon-name-part></tp:taxon-name></italic><bold>51</bold><italic><tp:taxon-name><tp:taxon-name-part taxon-name-part-type="genus" reg="Pseudocneorhinus">P.</tp:taxon-name-part><tp:taxon-name-part taxon-name-part-type="species" reg="subcallosus">subcallosus</tp:taxon-name-part></tp:taxon-name></italic>. Scale bar: 0.25 mm.</p></caption><graphic xmlns:xlink="http://www.w3.org/1999/xlink" xlink:href="zookeys-853-057-g006.jpg" position="float" orientation="portrait" xlink:type="simple" id="oo_306844.jpg"/></fig></tp:treatment-sec><ref-list><ref id="B12"><mixed-citation xmlns:xlink="http://www.w3.org/1999/xlink" xlink:type="simple"><person-group><name name-style="western"><surname>Marshall</surname><given-names>GAK</given-names></name></person-group> (<year>1934</year>) <article-title>Schwedisch-chinesische wissenschaftliche Expedition nach den nordwestlichen Provinzes Chinas, unter Leitung von Dr. Sven Hedin und Prof. Sü Ping-Chang.</article-title><source>Arkiv för Zoologi</source><volume>27</volume>: <fpage>1</fpage>–<lpage>18</lpage>.</mixed-citation></ref><ref id="B4"><mixed-citation xmlns:xlink="http://www.w3.org/1999/xlink" xlink:type="simple"><person-group><name name-style="western"><surname>Borovec</surname><given-names>R</given-names></name></person-group> (<year>2003</year>) <article-title>Revision of genera <italic><tp:taxon-name><tp:taxon-name-part taxon-name-part-type="genus">Rhinodontus</tp:taxon-name-part></tp:taxon-name></italic> and <italic><tp:taxon-name><tp:taxon-name-part taxon-name-part-type="genus">Trachyphilus</tp:taxon-name-part></tp:taxon-name></italic> (<tp:taxon-name><tp:taxon-name-part taxon-name-part-type="order">Coleoptera</tp:taxon-name-part></tp:taxon-name>: <tp:taxon-name><tp:taxon-name-part taxon-name-part-type="family">Curculionidae</tp:taxon-name-part></tp:taxon-name>: <tp:taxon-name><tp:taxon-name-part taxon-name-part-type="subfamily">Entiminae</tp:taxon-name-part></tp:taxon-name>: <tp:taxon-name><tp:taxon-name-part taxon-name-part-type="tribe">Trachyphloeini</tp:taxon-name-part></tp:taxon-name>).</article-title><source>Klapalekiana</source><volume>39</volume>: <fpage>31</fpage>–<lpage>51</lpage>.</mixed-citation></ref><ref id="B6"><mixed-citation xmlns:xlink="http://www.w3.org/1999/xlink" xlink:type="simple"><person-group><name name-style="western"><surname>Borovec</surname><given-names>R</given-names></name></person-group> (<year>2013</year>) <source><tp:taxon-name><tp:taxon-name-part taxon-name-part-type="tribe">Trachyphloeini</tp:taxon-name-part></tp:taxon-name>, p. 414–422. In: LÖBL I. and SMETANA A. (Eds): Catalogue of Palaearctic <tp:taxon-name><tp:taxon-name-part taxon-name-part-type="order">Coleoptera</tp:taxon-name-part></tp:taxon-name>. Vol. 8. <tp:taxon-name><tp:taxon-name-part taxon-name-part-type="superfamily">Curculionoidea</tp:taxon-name-part></tp:taxon-name> 2.</source><publisher-name>Leiden</publisher-name>, <publisher-loc>Brill</publisher-loc>, <size units="page">700 pp</size>.</mixed-citation></ref><ref id="B3"><mixed-citation xmlns:xlink="http://www.w3.org/1999/xlink" xlink:type="simple"><person-group><name name-style="western"><surname>Alonso-Zarazaga</surname><given-names>MA</given-names></name><name name-style="western"><surname>Barrios</surname><given-names>H</given-names></name><name name-style="western"><surname>Borovec</surname><given-names>R</given-names></name><name name-style="western"><surname>Bouchard</surname><given-names>P</given-names></name><name name-style="western"><surname>Caldara</surname><given-names>R</given-names></name><name name-style="western"><surname>Colonnelli</surname><given-names>E</given-names></name><name name-style="western"><surname>Gültekin</surname><given-names>L</given-names></name><name name-style="western"><surname>Hlaváč</surname><given-names>P</given-names></name><name name-style="western"><surname>Korotyaev</surname><given-names>B</given-names></name><name name-style="western"><surname>Lyal</surname><given-names>CHC</given-names></name><name name-style="western"><surname>Machado</surname><given-names>A</given-names></name><name name-style="western"><surname>Meregalli</surname><given-names>M</given-names></name><name name-style="western"><surname>Pierotti</surname><given-names>H</given-names></name><name name-style="western"><surname>Ren</surname><given-names>L</given-names></name><name name-style="western"><surname>Sánchez-Ruiz</surname><given-names>M</given-names></name><name name-style="western"><surname>Sforzi</surname><given-names>A</given-names></name><name name-style="western"><surname>Silfverberg</surname><given-names>H</given-names></name><name name-style="western"><surname>Skuhrovec</surname><given-names>J</given-names></name><name name-style="western"><surname>Trýzna</surname><given-names>M</given-names></name><name name-style="western"><surname>Velázquez de Castro</surname><given-names>AJ</given-names></name><name name-style="western"><surname>Yunakov</surname><given-names>NN</given-names></name></person-group> (<year>2017</year>) Cooperative catalogue of palaearctic <tp:taxon-name><tp:taxon-name-part taxon-name-part-type="order">Coleoptera</tp:taxon-name-part></tp:taxon-name><tp:taxon-name><tp:taxon-name-part taxon-name-part-type="superfamily">Curculionoidea</tp:taxon-name-part></tp:taxon-name>. Monografías electrónicas SEA vol. 8, 729 pp. <ext-link xlink:type="simple" ext-link-type="uri" xlink:href="http://sea-entomologia.org/monoelec.html">http://sea-entomologia.org/monoelec.html</ext-link></mixed-citation></ref></ref-list></tp:taxon-treatment>
