# Supplementary material for: On the genus Pseudocneorhinus (Coleoptera, Curculionidae, Entiminae), with descriptions of five new species from China
Source: Zookeys. 2019 Jun 6;853:57–86. doi: 10.3897/zookeys.853.33311 (PMC6565672; doi:10.3897/zookeys.853.33311)
Supplement: XML Treatment for Pseudocneorhinus setosus [file zookeys.853.33311-treatment14.xml]

<!DOCTYPE tp:taxon-treatment
  PUBLIC "-//TaxonX//DTD Taxonomic Treatment Publishing DTD v0 20100105//EN" "tax-treatment-NSO.dtd">
<tp:taxon-treatment xmlns:tp="http://www.plazi.org/taxpub"><tp:treatment-meta><kwd-group><label>Taxon classification</label><kwd><named-content xmlns:xlink="http://www.w3.org/1999/xlink" content-type="kingdom">Animalia</named-content></kwd><kwd><named-content xmlns:xlink="http://www.w3.org/1999/xlink" content-type="order">Coleoptera</named-content></kwd><kwd><named-content xmlns:xlink="http://www.w3.org/1999/xlink" content-type="family">Curculionidae</named-content></kwd></kwd-group><mixed-citation publication-type="journal"><person-group><name><surname>Ren</surname><given-names>Li</given-names></name><name><surname>Borovec</surname><given-names>Roman</given-names></name><name><surname>Zhang</surname><given-names>Runzhi</given-names></name></person-group><article-title>On the genus <italic><tp:taxon-name><tp:taxon-name-part taxon-name-part-type="genus" reg="Pseudocneorhinus">Pseudocneorhinus</tp:taxon-name-part></tp:taxon-name></italic> (<tp:taxon-name><tp:taxon-name-part taxon-name-part-type="order">Coleoptera</tp:taxon-name-part></tp:taxon-name>, <tp:taxon-name><tp:taxon-name-part taxon-name-part-type="family">Curculionidae</tp:taxon-name-part></tp:taxon-name>, <tp:taxon-name><tp:taxon-name-part taxon-name-part-type="subfamily">Entiminae</tp:taxon-name-part></tp:taxon-name>), with descriptions of five new species from China</article-title><source>Zookeys</source><day>06</day><month>6</month><year>2019</year><volume>853</volume><fpage>57</fpage><lpage>86</lpage><pub-id pub-id-type="doi">10.3897/zookeys.853.33311</pub-id></mixed-citation></tp:treatment-meta><tp:nomenclature><tp:taxon-name>
                <tp:taxon-name-part taxon-name-part-type="genus" reg="Pseudocneorhinus">Pseudocneorhinus</tp:taxon-name-part>
                <tp:taxon-name-part taxon-name-part-type="species" reg="setosus">setosus</tp:taxon-name-part>
              </tp:taxon-name><tp:taxon-authority>Roelofs, 1879</tp:taxon-authority><xref ref-type="fig" rid="F6">Fig. 48</xref><tp:nomenclature-citation-list><tp:nomenclature-citation><tp:taxon-name>
                    <tp:taxon-name-part taxon-name-part-type="genus" reg="Pseudocneorhinus">Pseudocneorhinus</tp:taxon-name-part>
                    <tp:taxon-name-part taxon-name-part-type="species" reg="setosus">setosus</tp:taxon-name-part>
                  </tp:taxon-name><comment>Roelofs, 1879: liii (original description); <xref ref-type="bibr" rid="B12">Marshall 1934</xref>: 9 (note); <xref ref-type="bibr" rid="B21">Voss 1956</xref>: 24 (note); <xref ref-type="bibr" rid="B10">Han et al. 2000</xref>: 35 (Korean fauna); <xref ref-type="bibr" rid="B5">Borovec 2009</xref>: 76 (check-list); <xref ref-type="bibr" rid="B6">Borovec 2013</xref>: 418 (catalogue); <xref ref-type="bibr" rid="B15">Morimoto et al. 2015</xref>: 334 (Japanese fauna); <xref ref-type="bibr" rid="B3">Alonso-Zarazaga et al. 2017</xref>: 403 (catalogue).</comment></tp:nomenclature-citation></tp:nomenclature-citation-list></tp:nomenclature><tp:treatment-sec sec-type="type material" id="SECID0EKAAI"><title>Type material examined.</title><p>This species was described from an unspecified number of specimens from “Japon”. We have studied one probably female specimen, well preserved and 4.88 mm long, deposited in Marshall’s collection (<named-content xmlns:xlink="http://www.w3.org/1999/xlink" content-type="dwc:institutional_code" xlink:type="simple">BMNH</named-content>), with the labels: Type [printed, circular label with red margin] / Japan G. Lewis 1910-320. [printed] / Lewis [handwritten] / Pseudocn. <tp:taxon-name><tp:taxon-name-part taxon-name-part-type="genus" reg="Pseudocneorhinus"/><tp:taxon-name-part taxon-name-part-type="species" reg="setosus">setosus</tp:taxon-name-part></tp:taxon-name> R. Japon L. [handwritten].</p></tp:treatment-sec><tp:treatment-sec sec-type="material" id="SECID0E5AAI"><title>Material examined.</title><p>Other material. CHINA – <bold>Fujian Prov.</bold> 1 ♀; Kuatun; Jun. 1946; Tschung Sen leg.; <abbrev xmlns:xlink="http://www.w3.org/1999/xlink" xlink:title="Roman Borovec collection, Sloupno, Czech Republic" id="ABBRID0EGBAI" xlink:type="simple">RBSC</abbrev>.</p><p>JAPAN; 1 ♀; Nagasaki; <named-content xmlns:xlink="http://www.w3.org/1999/xlink" content-type="dwc:institutional_code" xlink:type="simple">BMNH</named-content>.</p></tp:treatment-sec><tp:treatment-sec sec-type="remarks" id="SECID0ERBAI"><title>Remarks.</title><p><xref ref-type="bibr" rid="B15">Morimoto et al. (2015)</xref> split <italic><tp:taxon-name><tp:taxon-name-part taxon-name-part-type="genus" reg="Pseudocneorhinus">P.</tp:taxon-name-part><tp:taxon-name-part taxon-name-part-type="species" reg="setosus">setosus</tp:taxon-name-part></tp:taxon-name></italic> to two species, <italic><tp:taxon-name><tp:taxon-name-part taxon-name-part-type="genus" reg="Pseudocneorhinus">P.</tp:taxon-name-part><tp:taxon-name-part taxon-name-part-type="species" reg="setosus">setosus</tp:taxon-name-part></tp:taxon-name></italic> and his newly described <italic><tp:taxon-name><tp:taxon-name-part taxon-name-part-type="genus" reg="Pseudocneorhinus">P.</tp:taxon-name-part><tp:taxon-name-part taxon-name-part-type="species" reg="squameus">squameus</tp:taxon-name-part></tp:taxon-name></italic>. Morimoto studied only Japanese material, but he cited for both species the original distribution of <italic><tp:taxon-name><tp:taxon-name-part taxon-name-part-type="genus" reg="Pseudocneorhinus">P.</tp:taxon-name-part><tp:taxon-name-part taxon-name-part-type="species" reg="setosus">setosus</tp:taxon-name-part></tp:taxon-name></italic> – Japan, Korea and China. Material cited in earlier literature must therefore be revised to check the identity of the specimens. The species can be distinguished by their elytral setae and also by the different shape of the spermatheca. However, we can not confirm that elytral setae are a stable distinguishing character, because material from places other than Japanese islands seems to be variable in this character, but the spermatheca seems to be useable. Based on the spermatheca, we can confirm the occurrence of the both species, <italic><tp:taxon-name><tp:taxon-name-part taxon-name-part-type="genus" reg="Pseudocneorhinus">P.</tp:taxon-name-part><tp:taxon-name-part taxon-name-part-type="species" reg="setosus">setosus</tp:taxon-name-part></tp:taxon-name></italic> and <italic><tp:taxon-name><tp:taxon-name-part taxon-name-part-type="genus" reg="Pseudocneorhinus">P.</tp:taxon-name-part><tp:taxon-name-part taxon-name-part-type="species" reg="squameus">squameus</tp:taxon-name-part></tp:taxon-name></italic>, in China.</p></tp:treatment-sec><tp:treatment-sec><!--Section generated to contain objects referenced in tp:taxon-treatment.--><fig id="F6" position="float" orientation="portrait"><label>Figures 37–51.</label><caption><p>Spermatheca of <italic><tp:taxon-name><tp:taxon-name-part taxon-name-part-type="genus" reg="Pseudocneorhinus">Pseudocneorhinus</tp:taxon-name-part></tp:taxon-name></italic> species <bold>37</bold><italic><tp:taxon-name><tp:taxon-name-part taxon-name-part-type="genus" reg="Pseudocneorhinus">Pseudocneorhinus</tp:taxon-name-part><tp:taxon-name-part taxon-name-part-type="species" reg="glaber">glaber</tp:taxon-name-part></tp:taxon-name></italic> sp. nov. <bold>38</bold><italic><tp:taxon-name><tp:taxon-name-part taxon-name-part-type="genus" reg="Pseudocneorhinus">P.</tp:taxon-name-part><tp:taxon-name-part taxon-name-part-type="species" reg="hlavaci">hlavaci</tp:taxon-name-part></tp:taxon-name></italic> sp. nov. <bold>39</bold><italic><tp:taxon-name><tp:taxon-name-part taxon-name-part-type="genus" reg="Pseudocneorhinus">P.</tp:taxon-name-part><tp:taxon-name-part taxon-name-part-type="species" reg="setosicallus">setosicallus</tp:taxon-name-part></tp:taxon-name></italic> sp. nov. <bold>40</bold><italic><tp:taxon-name><tp:taxon-name-part taxon-name-part-type="genus" reg="Pseudocneorhinus">P.</tp:taxon-name-part><tp:taxon-name-part taxon-name-part-type="species" reg="adamsi">adamsi</tp:taxon-name-part></tp:taxon-name></italic><bold>41</bold><italic><tp:taxon-name><tp:taxon-name-part taxon-name-part-type="genus" reg="Pseudocneorhinus">P.</tp:taxon-name-part><tp:taxon-name-part taxon-name-part-type="species" reg="alternans">alternans</tp:taxon-name-part></tp:taxon-name></italic><bold>42</bold><italic><tp:taxon-name><tp:taxon-name-part taxon-name-part-type="genus" reg="Pseudocneorhinus">P.</tp:taxon-name-part><tp:taxon-name-part taxon-name-part-type="species" reg="bifasciatus">bifasciatus</tp:taxon-name-part></tp:taxon-name></italic><bold>43</bold><italic><tp:taxon-name><tp:taxon-name-part taxon-name-part-type="genus" reg="Pseudocneorhinus">P.</tp:taxon-name-part><tp:taxon-name-part taxon-name-part-type="species" reg="hirsutus">hirsutus</tp:taxon-name-part></tp:taxon-name></italic><bold>44</bold><italic><tp:taxon-name><tp:taxon-name-part taxon-name-part-type="genus" reg="Pseudocneorhinus">P.</tp:taxon-name-part><tp:taxon-name-part taxon-name-part-type="species" reg="longisetosus">longisetosus</tp:taxon-name-part></tp:taxon-name></italic><bold>45</bold><italic><tp:taxon-name><tp:taxon-name-part taxon-name-part-type="genus" reg="Pseudocneorhinus">P.</tp:taxon-name-part><tp:taxon-name-part taxon-name-part-type="species" reg="minimus">minimus</tp:taxon-name-part></tp:taxon-name></italic><bold>46</bold><italic><tp:taxon-name><tp:taxon-name-part taxon-name-part-type="genus" reg="Pseudocneorhinus">P.</tp:taxon-name-part><tp:taxon-name-part taxon-name-part-type="species" reg="obesus">obesus</tp:taxon-name-part></tp:taxon-name></italic><bold>47</bold><italic><tp:taxon-name><tp:taxon-name-part taxon-name-part-type="genus" reg="Pseudocneorhinus">P.</tp:taxon-name-part><tp:taxon-name-part taxon-name-part-type="species" reg="sellatus">sellatus</tp:taxon-name-part></tp:taxon-name></italic><bold>48</bold><italic><tp:taxon-name><tp:taxon-name-part taxon-name-part-type="genus" reg="Pseudocneorhinus">P.</tp:taxon-name-part><tp:taxon-name-part taxon-name-part-type="species" reg="setosus">setosus</tp:taxon-name-part></tp:taxon-name></italic><bold>49</bold><italic><tp:taxon-name><tp:taxon-name-part taxon-name-part-type="genus" reg="Pseudocneorhinus">P.</tp:taxon-name-part><tp:taxon-name-part taxon-name-part-type="species" reg="squameus">squameus</tp:taxon-name-part></tp:taxon-name></italic><bold>50</bold><italic><tp:taxon-name><tp:taxon-name-part taxon-name-part-type="genus" reg="Pseudocneorhinus">P.</tp:taxon-name-part><tp:taxon-name-part taxon-name-part-type="species" reg="squamosus">squamosus</tp:taxon-name-part></tp:taxon-name></italic><bold>51</bold><italic><tp:taxon-name><tp:taxon-name-part taxon-name-part-type="genus" reg="Pseudocneorhinus">P.</tp:taxon-name-part><tp:taxon-name-part taxon-name-part-type="species" reg="subcallosus">subcallosus</tp:taxon-name-part></tp:taxon-name></italic>. Scale bar: 0.25 mm.</p></caption><graphic xmlns:xlink="http://www.w3.org/1999/xlink" xlink:href="zookeys-853-057-g006.jpg" position="float" orientation="portrait" xlink:type="simple" id="oo_306844.jpg"/></fig></tp:treatment-sec><ref-list><ref id="B12"><mixed-citation xmlns:xlink="http://www.w3.org/1999/xlink" xlink:type="simple"><person-group><name name-style="western"><surname>Marshall</surname><given-names>GAK</given-names></name></person-group> (<year>1934</year>) <article-title>Schwedisch-chinesische wissenschaftliche Expedition nach den nordwestlichen Provinzes Chinas, unter Leitung von Dr. Sven Hedin und Prof. Sü Ping-Chang.</article-title><source>Arkiv för Zoologi</source><volume>27</volume>: <fpage>1</fpage>–<lpage>18</lpage>.</mixed-citation></ref><ref id="B21"><mixed-citation xmlns:xlink="http://www.w3.org/1999/xlink" xlink:type="simple"><person-group><name name-style="western"><surname>Voss</surname><given-names>E</given-names></name></person-group> (<year>1956</year>) <article-title>Über einige in Fukien (China) gesammelten Rüssler, V, nebst einer neuen Gattung und Art aus Yunnan (Col., Curc).</article-title><source>Entomologische Blätter</source><volume>51</volume> [<issue>1955</issue>]: <fpage>21</fpage>–<lpage>55</lpage>.</mixed-citation></ref><ref id="B10"><mixed-citation xmlns:xlink="http://www.w3.org/1999/xlink" xlink:type="simple"><person-group><name name-style="western"><surname>Han</surname><given-names>K</given-names></name><name name-style="western"><surname>Hong</surname><given-names>KJ</given-names></name><name name-style="western"><surname>Yoon</surname><given-names>IB</given-names></name></person-group> (<year>2000</year>) <article-title>Taxonomy of the genus <italic><tp:taxon-name><tp:taxon-name-part taxon-name-part-type="genus">Pseudocneorhinus</tp:taxon-name-part></tp:taxon-name></italic> (<tp:taxon-name><tp:taxon-name-part taxon-name-part-type="order">Coleoptera</tp:taxon-name-part></tp:taxon-name>: <tp:taxon-name><tp:taxon-name-part taxon-name-part-type="family">Curculionidae</tp:taxon-name-part></tp:taxon-name>) of South Korea.</article-title><source>Korean Journal of Entomology</source><volume>30</volume>: <fpage>33</fpage>–<lpage>41</lpage>.</mixed-citation></ref><ref id="B5"><mixed-citation xmlns:xlink="http://www.w3.org/1999/xlink" xlink:type="simple"><person-group><name name-style="western"><surname>Borovec</surname><given-names>R</given-names></name></person-group> (<year>2009</year>) <article-title>Revision of the Palaearctic supraspecific taxa of the tribe <tp:taxon-name><tp:taxon-name-part taxon-name-part-type="tribe">Trachyphloeini</tp:taxon-name-part></tp:taxon-name> (<tp:taxon-name><tp:taxon-name-part taxon-name-part-type="order">Coleoptera</tp:taxon-name-part></tp:taxon-name>: <tp:taxon-name><tp:taxon-name-part taxon-name-part-type="family">Curculionidae</tp:taxon-name-part></tp:taxon-name>: <tp:taxon-name><tp:taxon-name-part taxon-name-part-type="subfamily">Entiminae</tp:taxon-name-part></tp:taxon-name>).</article-title><source>Klapalekiana</source><volume>45</volume>: <fpage>1</fpage>–<lpage>97</lpage>.</mixed-citation></ref><ref id="B6"><mixed-citation xmlns:xlink="http://www.w3.org/1999/xlink" xlink:type="simple"><person-group><name name-style="western"><surname>Borovec</surname><given-names>R</given-names></name></person-group> (<year>2013</year>) <source><tp:taxon-name><tp:taxon-name-part taxon-name-part-type="tribe">Trachyphloeini</tp:taxon-name-part></tp:taxon-name>, p. 414–422. In: LÖBL I. and SMETANA A. (Eds): Catalogue of Palaearctic <tp:taxon-name><tp:taxon-name-part taxon-name-part-type="order">Coleoptera</tp:taxon-name-part></tp:taxon-name>. Vol. 8. <tp:taxon-name><tp:taxon-name-part taxon-name-part-type="superfamily">Curculionoidea</tp:taxon-name-part></tp:taxon-name> 2.</source><publisher-name>Leiden</publisher-name>, <publisher-loc>Brill</publisher-loc>, <size units="page">700 pp</size>.</mixed-citation></ref><ref id="B15"><mixed-citation xmlns:xlink="http://www.w3.org/1999/xlink" xlink:type="simple"><person-group><name name-style="western"><surname>Morimoto</surname><given-names>K</given-names></name><name name-style="western"><surname>Nakamura</surname><given-names>T</given-names></name><name name-style="western"><surname>Kannô</surname><given-names>K</given-names></name></person-group> (<year>2015</year>) <source><tp:taxon-name><tp:taxon-name-part taxon-name-part-type="family">Curculionidae</tp:taxon-name-part></tp:taxon-name>: <tp:taxon-name><tp:taxon-name-part taxon-name-part-type="subfamily">Entiminae</tp:taxon-name-part></tp:taxon-name> (Part 2) (<tp:taxon-name><tp:taxon-name-part taxon-name-part-type="order">Coleoptera</tp:taxon-name-part></tp:taxon-name>). The Insects of Japan, Volume 4.</source><publisher-name>Fukuoka</publisher-name>, <publisher-loc>Touka Shobo</publisher-loc>, <size units="page">758 pp</size>.</mixed-citation></ref><ref id="B3"><mixed-citation xmlns:xlink="http://www.w3.org/1999/xlink" xlink:type="simple"><person-group><name name-style="western"><surname>Alonso-Zarazaga</surname><given-names>MA</given-names></name><name name-style="western"><surname>Barrios</surname><given-names>H</given-names></name><name name-style="western"><surname>Borovec</surname><given-names>R</given-names></name><name name-style="western"><surname>Bouchard</surname><given-names>P</given-names></name><name name-style="western"><surname>Caldara</surname><given-names>R</given-names></name><name name-style="western"><surname>Colonnelli</surname><given-names>E</given-names></name><name name-style="western"><surname>Gültekin</surname><given-names>L</given-names></name><name name-style="western"><surname>Hlaváč</surname><given-names>P</given-names></name><name name-style="western"><surname>Korotyaev</surname><given-names>B</given-names></name><name name-style="western"><surname>Lyal</surname><given-names>CHC</given-names></name><name name-style="western"><surname>Machado</surname><given-names>A</given-names></name><name name-style="western"><surname>Meregalli</surname><given-names>M</given-names></name><name name-style="western"><surname>Pierotti</surname><given-names>H</given-names></name><name name-style="western"><surname>Ren</surname><given-names>L</given-names></name><name name-style="western"><surname>Sánchez-Ruiz</surname><given-names>M</given-names></name><name name-style="western"><surname>Sforzi</surname><given-names>A</given-names></name><name name-style="western"><surname>Silfverberg</surname><given-names>H</given-names></name><name name-style="western"><surname>Skuhrovec</surname><given-names>J</given-names></name><name name-style="western"><surname>Trýzna</surname><given-names>M</given-names></name><name name-style="western"><surname>Velázquez de Castro</surname><given-names>AJ</given-names></name><name name-style="western"><surname>Yunakov</surname><given-names>NN</given-names></name></person-group> (<year>2017</year>) Cooperative catalogue of palaearctic <tp:taxon-name><tp:taxon-name-part taxon-name-part-type="order">Coleoptera</tp:taxon-name-part></tp:taxon-name><tp:taxon-name><tp:taxon-name-part taxon-name-part-type="superfamily">Curculionoidea</tp:taxon-name-part></tp:taxon-name>. Monografías electrónicas SEA vol. 8, 729 pp. <ext-link xlink:type="simple" ext-link-type="uri" xlink:href="http://sea-entomologia.org/monoelec.html">http://sea-entomologia.org/monoelec.html</ext-link></mixed-citation></ref></ref-list></tp:taxon-treatment>
