# Supplementary material for: On the genus Pseudocneorhinus (Coleoptera, Curculionidae, Entiminae), with descriptions of five new species from China
Source: Zookeys. 2019 Jun 6;853:57–86. doi: 10.3897/zookeys.853.33311 (PMC6565672; doi:10.3897/zookeys.853.33311)
Supplement: XML Treatment for Pseudocneorhinus squameus [file zookeys.853.33311-treatment15.xml]

<!DOCTYPE tp:taxon-treatment
  PUBLIC "-//TaxonX//DTD Taxonomic Treatment Publishing DTD v0 20100105//EN" "tax-treatment-NSO.dtd">
<tp:taxon-treatment xmlns:tp="http://www.plazi.org/taxpub"><tp:treatment-meta><kwd-group><label>Taxon classification</label><kwd><named-content xmlns:xlink="http://www.w3.org/1999/xlink" content-type="kingdom">Animalia</named-content></kwd><kwd><named-content xmlns:xlink="http://www.w3.org/1999/xlink" content-type="order">Coleoptera</named-content></kwd><kwd><named-content xmlns:xlink="http://www.w3.org/1999/xlink" content-type="family">Curculionidae</named-content></kwd></kwd-group><mixed-citation publication-type="journal"><person-group><name><surname>Ren</surname><given-names>Li</given-names></name><name><surname>Borovec</surname><given-names>Roman</given-names></name><name><surname>Zhang</surname><given-names>Runzhi</given-names></name></person-group><article-title>On the genus <italic><tp:taxon-name><tp:taxon-name-part taxon-name-part-type="genus" reg="Pseudocneorhinus">Pseudocneorhinus</tp:taxon-name-part></tp:taxon-name></italic> (<tp:taxon-name><tp:taxon-name-part taxon-name-part-type="order">Coleoptera</tp:taxon-name-part></tp:taxon-name>, <tp:taxon-name><tp:taxon-name-part taxon-name-part-type="family">Curculionidae</tp:taxon-name-part></tp:taxon-name>, <tp:taxon-name><tp:taxon-name-part taxon-name-part-type="subfamily">Entiminae</tp:taxon-name-part></tp:taxon-name>), with descriptions of five new species from China</article-title><source>Zookeys</source><day>06</day><month>6</month><year>2019</year><volume>853</volume><fpage>57</fpage><lpage>86</lpage><pub-id pub-id-type="doi">10.3897/zookeys.853.33311</pub-id></mixed-citation></tp:treatment-meta><tp:nomenclature><tp:taxon-name>
                <tp:taxon-name-part taxon-name-part-type="genus" reg="Pseudocneorhinus">Pseudocneorhinus</tp:taxon-name-part>
                <tp:taxon-name-part taxon-name-part-type="species" reg="squameus">squameus</tp:taxon-name-part>
              </tp:taxon-name><tp:taxon-authority>Morimoto, 2015</tp:taxon-authority><xref ref-type="fig" rid="F4">Figs 29</xref><xref ref-type="fig" rid="F4">, 30</xref><xref ref-type="fig" rid="F6">, 49</xref><tp:nomenclature-citation-list><tp:nomenclature-citation><tp:taxon-name>
                    <tp:taxon-name-part taxon-name-part-type="genus" reg="Pseudocneorhinus">Pseudocneorhinus</tp:taxon-name-part>
                    <tp:taxon-name-part taxon-name-part-type="species" reg="squameus">squameus</tp:taxon-name-part>
                  </tp:taxon-name><comment>Morimoto, 2015: 336 (original description); <xref ref-type="bibr" rid="B3">Alonso-Zarazaga et al. 2017</xref>: 403 (catalogue).</comment></tp:nomenclature-citation><tp:nomenclature-citation><tp:taxon-name>
                    <tp:taxon-name-part taxon-name-part-type="genus" reg="Pseudocneorhinus">Pseudocneorhinus</tp:taxon-name-part>
                    <tp:taxon-name-part taxon-name-part-type="species" reg="squamous">squamous</tp:taxon-name-part>
                  </tp:taxon-name><comment>(lapsus): <xref ref-type="bibr" rid="B15">Morimoto et al. 2015</xref>: 336 (Japanese fauna).</comment></tp:nomenclature-citation></tp:nomenclature-citation-list></tp:nomenclature><tp:treatment-sec sec-type="material" id="SECID0EQGAI"><title>Material examined.</title><p>Other material. CHINA – <bold>Beijing</bold>; 1 ♀; Mentougou, Xiaolongmen [门头沟小龙门]; <named-content xmlns:xlink="http://www.w3.org/1999/xlink" content-type="dwc:verbatimCoordinates" xlink:type="simple"><named-content content-type="geo-json" specific-use="{&#34;type&#34;:&#34;Point&#34;,&#34;coordinates&#34;:[115.430000,39.960000]}" id="NCID0E2GAI" xlink:type="simple">39°57.6'N, 115°25.8'E</named-content></named-content>; 1164–1210 m a.s.l.; 5 Jul. 2011; G.X. Qiao &amp; J. Chen leg. [乔格侠, 陈军]; <named-content xmlns:xlink="http://www.w3.org/1999/xlink" content-type="dwc:institutional_code" xlink:type="simple">IZCAS</named-content>, IOZ(E)1965222; 5 ♀♀; Xiaolongmen, Dongling Mountains, Liu Lang Yu; <named-content xmlns:xlink="http://www.w3.org/1999/xlink" content-type="dwc:verbatimCoordinates" xlink:type="simple"><named-content content-type="geo-json" specific-use="{&#34;type&#34;:&#34;Point&#34;,&#34;coordinates&#34;:[115.430000,39.970000]}" id="NCID0EIHAI" xlink:type="simple">39°58.2'N, 115°25.8'E</named-content></named-content>; 1400 m a.s.l.; 15 Jun. 2001; Litter; J. Cooter leg.; <named-content xmlns:xlink="http://www.w3.org/1999/xlink" content-type="dwc:institutional_code" xlink:type="simple">BMNH</named-content>; 1 ♀; Xiaolongmen, Dongling Shan; <named-content xmlns:xlink="http://www.w3.org/1999/xlink" content-type="dwc:verbatimCoordinates" xlink:type="simple"><named-content content-type="geo-json" specific-use="{&#34;type&#34;:&#34;Point&#34;,&#34;coordinates&#34;:[115.439033,39.961467]}" id="NCID0EVHAI" xlink:type="simple">39°57.688'N, 115°26.342'E</named-content></named-content>; 1150 m a.s.l.; 11 Jun. 2004; J. Cooter leg.; swept by stream; <named-content xmlns:xlink="http://www.w3.org/1999/xlink" content-type="dwc:institutional_code" xlink:type="simple">BMNH</named-content>; 1 ♀; Dongling Shan, 100 km W of Beijing; 1500 m a.s.l.; 12–15 Jun. 2000; Z. Jindra leg.; <abbrev xmlns:xlink="http://www.w3.org/1999/xlink" xlink:title="Petr Kresl collection, Spůle, Czech Republic" id="ABBRID0E6HAI" xlink:type="simple">PKSC</abbrev>. – <bold>Hebei Prov.</bold> 2 ♀♀; Chengde, Wuling (shan) Mts., Longtan Scenic Spot; <named-content xmlns:xlink="http://www.w3.org/1999/xlink" content-type="dwc:verbatimCoordinates" xlink:type="simple"><named-content content-type="geo-json" specific-use="{&#34;type&#34;:&#34;Point&#34;,&#34;coordinates&#34;:[117.456667,40.595333]}" id="NCID0EIIAI" xlink:type="simple">40°35.72'N, 117°27.4'E</named-content></named-content>; 1365 m a.s.l.; 8 Aug. 2016; P. Kment leg.; <named-content xmlns:xlink="http://www.w3.org/1999/xlink" content-type="dwc:institutional_code" xlink:type="simple">NMPC</named-content>. – <bold>Shanxi Prov.</bold> 1 ♀; Lüliang Shan, road Fangshan – Jiaocheng, Hengjian env.; 1000 m a.s.l.; 9 Jun. 2000; Z. Jindra leg.; <abbrev xmlns:xlink="http://www.w3.org/1999/xlink" xlink:title="Petr Kresl collection, Spůle, Czech Republic" id="ABBRID0EUIAI" xlink:type="simple">PKSC</abbrev>.</p><fig id="F4" position="float" orientation="portrait"><label>Figures 25–30.</label><caption><p>Habitus of <italic><tp:taxon-name><tp:taxon-name-part taxon-name-part-type="genus" reg="Pseudocneorhinus">Pseudocneorhinus</tp:taxon-name-part></tp:taxon-name></italic> species <bold>25, 26</bold><italic><tp:taxon-name><tp:taxon-name-part taxon-name-part-type="genus" reg="Pseudocneorhinus">Pseudocneorhinus</tp:taxon-name-part><tp:taxon-name-part taxon-name-part-type="species" reg="obesus">obesus</tp:taxon-name-part></tp:taxon-name></italic>, female, dorsal and lateral view <bold>27, 28</bold><italic><tp:taxon-name><tp:taxon-name-part taxon-name-part-type="genus" reg="Pseudocneorhinus">P.</tp:taxon-name-part><tp:taxon-name-part taxon-name-part-type="species" reg="sellatus">sellatus</tp:taxon-name-part></tp:taxon-name></italic>, female, dorsal and lateral view <bold>29, 30</bold><italic><tp:taxon-name><tp:taxon-name-part taxon-name-part-type="genus" reg="Pseudocneorhinus">P.</tp:taxon-name-part><tp:taxon-name-part taxon-name-part-type="species" reg="squameus">squameus</tp:taxon-name-part></tp:taxon-name></italic>, female, dorsal and lateral view. Scale bars: 1 mm.</p></caption><graphic xmlns:xlink="http://www.w3.org/1999/xlink" xlink:href="zookeys-853-057-g004.jpg" position="float" orientation="portrait" xlink:type="simple" id="oo_306842.jpg"/></fig></tp:treatment-sec><tp:treatment-sec><!--Section generated to contain objects referenced in tp:taxon-treatment.--><fig id="F6" position="float" orientation="portrait"><label>Figures 37–51.</label><caption><p>Spermatheca of <italic><tp:taxon-name><tp:taxon-name-part taxon-name-part-type="genus" reg="Pseudocneorhinus">Pseudocneorhinus</tp:taxon-name-part></tp:taxon-name></italic> species <bold>37</bold><italic><tp:taxon-name><tp:taxon-name-part taxon-name-part-type="genus" reg="Pseudocneorhinus">Pseudocneorhinus</tp:taxon-name-part><tp:taxon-name-part taxon-name-part-type="species" reg="glaber">glaber</tp:taxon-name-part></tp:taxon-name></italic> sp. nov. <bold>38</bold><italic><tp:taxon-name><tp:taxon-name-part taxon-name-part-type="genus" reg="Pseudocneorhinus">P.</tp:taxon-name-part><tp:taxon-name-part taxon-name-part-type="species" reg="hlavaci">hlavaci</tp:taxon-name-part></tp:taxon-name></italic> sp. nov. <bold>39</bold><italic><tp:taxon-name><tp:taxon-name-part taxon-name-part-type="genus" reg="Pseudocneorhinus">P.</tp:taxon-name-part><tp:taxon-name-part taxon-name-part-type="species" reg="setosicallus">setosicallus</tp:taxon-name-part></tp:taxon-name></italic> sp. nov. <bold>40</bold><italic><tp:taxon-name><tp:taxon-name-part taxon-name-part-type="genus" reg="Pseudocneorhinus">P.</tp:taxon-name-part><tp:taxon-name-part taxon-name-part-type="species" reg="adamsi">adamsi</tp:taxon-name-part></tp:taxon-name></italic><bold>41</bold><italic><tp:taxon-name><tp:taxon-name-part taxon-name-part-type="genus" reg="Pseudocneorhinus">P.</tp:taxon-name-part><tp:taxon-name-part taxon-name-part-type="species" reg="alternans">alternans</tp:taxon-name-part></tp:taxon-name></italic><bold>42</bold><italic><tp:taxon-name><tp:taxon-name-part taxon-name-part-type="genus" reg="Pseudocneorhinus">P.</tp:taxon-name-part><tp:taxon-name-part taxon-name-part-type="species" reg="bifasciatus">bifasciatus</tp:taxon-name-part></tp:taxon-name></italic><bold>43</bold><italic><tp:taxon-name><tp:taxon-name-part taxon-name-part-type="genus" reg="Pseudocneorhinus">P.</tp:taxon-name-part><tp:taxon-name-part taxon-name-part-type="species" reg="hirsutus">hirsutus</tp:taxon-name-part></tp:taxon-name></italic><bold>44</bold><italic><tp:taxon-name><tp:taxon-name-part taxon-name-part-type="genus" reg="Pseudocneorhinus">P.</tp:taxon-name-part><tp:taxon-name-part taxon-name-part-type="species" reg="longisetosus">longisetosus</tp:taxon-name-part></tp:taxon-name></italic><bold>45</bold><italic><tp:taxon-name><tp:taxon-name-part taxon-name-part-type="genus" reg="Pseudocneorhinus">P.</tp:taxon-name-part><tp:taxon-name-part taxon-name-part-type="species" reg="minimus">minimus</tp:taxon-name-part></tp:taxon-name></italic><bold>46</bold><italic><tp:taxon-name><tp:taxon-name-part taxon-name-part-type="genus" reg="Pseudocneorhinus">P.</tp:taxon-name-part><tp:taxon-name-part taxon-name-part-type="species" reg="obesus">obesus</tp:taxon-name-part></tp:taxon-name></italic><bold>47</bold><italic><tp:taxon-name><tp:taxon-name-part taxon-name-part-type="genus" reg="Pseudocneorhinus">P.</tp:taxon-name-part><tp:taxon-name-part taxon-name-part-type="species" reg="sellatus">sellatus</tp:taxon-name-part></tp:taxon-name></italic><bold>48</bold><italic><tp:taxon-name><tp:taxon-name-part taxon-name-part-type="genus" reg="Pseudocneorhinus">P.</tp:taxon-name-part><tp:taxon-name-part taxon-name-part-type="species" reg="setosus">setosus</tp:taxon-name-part></tp:taxon-name></italic><bold>49</bold><italic><tp:taxon-name><tp:taxon-name-part taxon-name-part-type="genus" reg="Pseudocneorhinus">P.</tp:taxon-name-part><tp:taxon-name-part taxon-name-part-type="species" reg="squameus">squameus</tp:taxon-name-part></tp:taxon-name></italic><bold>50</bold><italic><tp:taxon-name><tp:taxon-name-part taxon-name-part-type="genus" reg="Pseudocneorhinus">P.</tp:taxon-name-part><tp:taxon-name-part taxon-name-part-type="species" reg="squamosus">squamosus</tp:taxon-name-part></tp:taxon-name></italic><bold>51</bold><italic><tp:taxon-name><tp:taxon-name-part taxon-name-part-type="genus" reg="Pseudocneorhinus">P.</tp:taxon-name-part><tp:taxon-name-part taxon-name-part-type="species" reg="subcallosus">subcallosus</tp:taxon-name-part></tp:taxon-name></italic>. Scale bar: 0.25 mm.</p></caption><graphic xmlns:xlink="http://www.w3.org/1999/xlink" xlink:href="zookeys-853-057-g006.jpg" position="float" orientation="portrait" xlink:type="simple" id="oo_306844.jpg"/></fig></tp:treatment-sec><ref-list><ref id="B3"><mixed-citation xmlns:xlink="http://www.w3.org/1999/xlink" xlink:type="simple"><person-group><name name-style="western"><surname>Alonso-Zarazaga</surname><given-names>MA</given-names></name><name name-style="western"><surname>Barrios</surname><given-names>H</given-names></name><name name-style="western"><surname>Borovec</surname><given-names>R</given-names></name><name name-style="western"><surname>Bouchard</surname><given-names>P</given-names></name><name name-style="western"><surname>Caldara</surname><given-names>R</given-names></name><name name-style="western"><surname>Colonnelli</surname><given-names>E</given-names></name><name name-style="western"><surname>Gültekin</surname><given-names>L</given-names></name><name name-style="western"><surname>Hlaváč</surname><given-names>P</given-names></name><name name-style="western"><surname>Korotyaev</surname><given-names>B</given-names></name><name name-style="western"><surname>Lyal</surname><given-names>CHC</given-names></name><name name-style="western"><surname>Machado</surname><given-names>A</given-names></name><name name-style="western"><surname>Meregalli</surname><given-names>M</given-names></name><name name-style="western"><surname>Pierotti</surname><given-names>H</given-names></name><name name-style="western"><surname>Ren</surname><given-names>L</given-names></name><name name-style="western"><surname>Sánchez-Ruiz</surname><given-names>M</given-names></name><name name-style="western"><surname>Sforzi</surname><given-names>A</given-names></name><name name-style="western"><surname>Silfverberg</surname><given-names>H</given-names></name><name name-style="western"><surname>Skuhrovec</surname><given-names>J</given-names></name><name name-style="western"><surname>Trýzna</surname><given-names>M</given-names></name><name name-style="western"><surname>Velázquez de Castro</surname><given-names>AJ</given-names></name><name name-style="western"><surname>Yunakov</surname><given-names>NN</given-names></name></person-group> (<year>2017</year>) Cooperative catalogue of palaearctic <tp:taxon-name><tp:taxon-name-part taxon-name-part-type="order">Coleoptera</tp:taxon-name-part></tp:taxon-name><tp:taxon-name><tp:taxon-name-part taxon-name-part-type="superfamily">Curculionoidea</tp:taxon-name-part></tp:taxon-name>. Monografías electrónicas SEA vol. 8, 729 pp. <ext-link xlink:type="simple" ext-link-type="uri" xlink:href="http://sea-entomologia.org/monoelec.html">http://sea-entomologia.org/monoelec.html</ext-link></mixed-citation></ref><ref id="B15"><mixed-citation xmlns:xlink="http://www.w3.org/1999/xlink" xlink:type="simple"><person-group><name name-style="western"><surname>Morimoto</surname><given-names>K</given-names></name><name name-style="western"><surname>Nakamura</surname><given-names>T</given-names></name><name name-style="western"><surname>Kannô</surname><given-names>K</given-names></name></person-group> (<year>2015</year>) <source><tp:taxon-name><tp:taxon-name-part taxon-name-part-type="family">Curculionidae</tp:taxon-name-part></tp:taxon-name>: <tp:taxon-name><tp:taxon-name-part taxon-name-part-type="subfamily">Entiminae</tp:taxon-name-part></tp:taxon-name> (Part 2) (<tp:taxon-name><tp:taxon-name-part taxon-name-part-type="order">Coleoptera</tp:taxon-name-part></tp:taxon-name>). The Insects of Japan, Volume 4.</source><publisher-name>Fukuoka</publisher-name>, <publisher-loc>Touka Shobo</publisher-loc>, <size units="page">758 pp</size>.</mixed-citation></ref></ref-list></tp:taxon-treatment>
