# Supplementary material for: On the genus Pseudocneorhinus (Coleoptera, Curculionidae, Entiminae), with descriptions of five new species from China
Source: Zookeys. 2019 Jun 6;853:57–86. doi: 10.3897/zookeys.853.33311 (PMC6565672; doi:10.3897/zookeys.853.33311)
Supplement: XML Treatment for Pseudocneorhinus subcallosus [file zookeys.853.33311-treatment17.xml]

<!DOCTYPE tp:taxon-treatment
  PUBLIC "-//TaxonX//DTD Taxonomic Treatment Publishing DTD v0 20100105//EN" "tax-treatment-NSO.dtd">
<tp:taxon-treatment xmlns:tp="http://www.plazi.org/taxpub"><tp:treatment-meta><kwd-group><label>Taxon classification</label><kwd><named-content xmlns:xlink="http://www.w3.org/1999/xlink" content-type="kingdom">Animalia</named-content></kwd><kwd><named-content xmlns:xlink="http://www.w3.org/1999/xlink" content-type="order">Coleoptera</named-content></kwd><kwd><named-content xmlns:xlink="http://www.w3.org/1999/xlink" content-type="family">Curculionidae</named-content></kwd></kwd-group><mixed-citation publication-type="journal"><person-group><name><surname>Ren</surname><given-names>Li</given-names></name><name><surname>Borovec</surname><given-names>Roman</given-names></name><name><surname>Zhang</surname><given-names>Runzhi</given-names></name></person-group><article-title>On the genus <italic><tp:taxon-name><tp:taxon-name-part taxon-name-part-type="genus" reg="Pseudocneorhinus">Pseudocneorhinus</tp:taxon-name-part></tp:taxon-name></italic> (<tp:taxon-name><tp:taxon-name-part taxon-name-part-type="order">Coleoptera</tp:taxon-name-part></tp:taxon-name>, <tp:taxon-name><tp:taxon-name-part taxon-name-part-type="family">Curculionidae</tp:taxon-name-part></tp:taxon-name>, <tp:taxon-name><tp:taxon-name-part taxon-name-part-type="subfamily">Entiminae</tp:taxon-name-part></tp:taxon-name>), with descriptions of five new species from China</article-title><source>Zookeys</source><day>06</day><month>6</month><year>2019</year><volume>853</volume><fpage>57</fpage><lpage>86</lpage><pub-id pub-id-type="doi">10.3897/zookeys.853.33311</pub-id></mixed-citation></tp:treatment-meta><tp:nomenclature><tp:taxon-name>
                <tp:taxon-name-part taxon-name-part-type="genus" reg="Pseudocneorhinus">Pseudocneorhinus</tp:taxon-name-part>
                <tp:taxon-name-part taxon-name-part-type="species" reg="subcallosus">subcallosus</tp:taxon-name-part>
              </tp:taxon-name><tp:taxon-authority>(Voss, 1956)</tp:taxon-authority><xref ref-type="fig" rid="F5">Figs 36</xref><xref ref-type="fig" rid="F6">, 51</xref><tp:nomenclature-citation-list><tp:nomenclature-citation><tp:taxon-name>
                    <tp:taxon-name-part taxon-name-part-type="genus" reg="Cillirhopalus">Cillirhopalus</tp:taxon-name-part>
                  </tp:taxon-name><comment>[sic] <tp:taxon-name><tp:taxon-name-part taxon-name-part-type="genus" reg="Cillirhopalus"/><tp:taxon-name-part taxon-name-part-type="species" reg="subcallosus">subcallosus</tp:taxon-name-part></tp:taxon-name> Voss, 1956: 23 (original description).</comment></tp:nomenclature-citation><tp:nomenclature-citation><tp:taxon-name>
                    <tp:taxon-name-part taxon-name-part-type="genus" reg="Pseudocneorhinus">Pseudocneorhinus</tp:taxon-name-part>
                    <tp:taxon-name-part taxon-name-part-type="species" reg="subcallosus">subcallosus</tp:taxon-name-part>
                  </tp:taxon-name><comment>: <xref ref-type="bibr" rid="B5">Borovec 2009</xref>: 76 (check-list); <xref ref-type="bibr" rid="B6">Borovec 2013</xref>: 418 (catalogue); <xref ref-type="bibr" rid="B3">Alonso-Zarazaga et al. 2017</xref>: 403 (catalogue).</comment></tp:nomenclature-citation></tp:nomenclature-citation-list></tp:nomenclature><tp:treatment-sec sec-type="type material" id="SECID0EQQAI"><title>Type material examined.</title><p><xref ref-type="bibr" rid="B21">Voss (1956)</xref> described this species based on six specimens from “Kwangtseh (10, 23–25.VII.1937), Shaowu (28.VII.1937)” without a type designation. We studied four of the specimens (<named-content xmlns:xlink="http://www.w3.org/1999/xlink" content-type="dwc:institutional_code" xlink:type="simple">ZFMK</named-content>). Lectotype, here designated, with the labels: Kwangtseh-Fukien, J. Klapperich O, 23.7.1937 [violet, handwritten] / <tp:taxon-name><tp:taxon-name-part taxon-name-part-type="genus" reg="Callirhopalus">Callirhopalus</tp:taxon-name-part><tp:taxon-name-part taxon-name-part-type="species" reg="subcallosus">subcallosus</tp:taxon-name-part></tp:taxon-name> n. sp. [handwritten] / Holotypus <tp:taxon-name><tp:taxon-name-part taxon-name-part-type="genus" reg="Callirhopalus">Callirhopalus</tp:taxon-name-part><tp:taxon-name-part taxon-name-part-type="species" reg="subcallosus">subcallosus</tp:taxon-name-part></tp:taxon-name> n. sp. Voss 1949 [red, partly printed, partly handwritten] / LECTOTYPUS <tp:taxon-name><tp:taxon-name-part taxon-name-part-type="genus" reg="Pseudocneorhinus">Pseudocneorhinus</tp:taxon-name-part><tp:taxon-name-part taxon-name-part-type="species" reg="subcallosus">subcallosus</tp:taxon-name-part></tp:taxon-name> Voss, R. Borovec des. 2019 [red, printed]. The other three have the following label data: one specimen with the same violet label as the holotype (without year) and labeled Paratypoid; one female with the same labels as the previous one but 24.7.1937; and one male with locality label Shaowu – Fukien, (500m) J. Klapperich 28.6.7.1937 and the same red “Paratypoid” label. Two specimens, one male and one female, were remounted by us. All these three specimens are designated here as Paralectotypes and provided with one more red and printed label PARALECTOTYPUS <tp:taxon-name><tp:taxon-name-part taxon-name-part-type="genus" reg="Pseudocneorhinus">Pseudocneorhinus</tp:taxon-name-part><tp:taxon-name-part taxon-name-part-type="species" reg="subcallosus">subcallosus</tp:taxon-name-part></tp:taxon-name> Voss, R. Borovec des. 2019.</p><fig id="F5" position="float" orientation="portrait"><label>Figures 31–36.</label><caption><p>Penis in ventral and lateral view of <italic><tp:taxon-name><tp:taxon-name-part taxon-name-part-type="genus" reg="Pseudocneorhinus">Pseudocneorhinus</tp:taxon-name-part></tp:taxon-name></italic> species <bold>31</bold><italic><tp:taxon-name><tp:taxon-name-part taxon-name-part-type="genus" reg="Pseudocneorhinus">Pseudocneorhinus</tp:taxon-name-part><tp:taxon-name-part taxon-name-part-type="species" reg="angustus">angustus</tp:taxon-name-part></tp:taxon-name></italic> sp. nov. <bold>32</bold><italic><tp:taxon-name><tp:taxon-name-part taxon-name-part-type="genus" reg="Pseudocneorhinus">P.</tp:taxon-name-part><tp:taxon-name-part taxon-name-part-type="species" reg="glaber">glaber</tp:taxon-name-part></tp:taxon-name></italic> sp. nov. <bold>33</bold><italic><tp:taxon-name><tp:taxon-name-part taxon-name-part-type="genus" reg="Pseudocneorhinus">P.</tp:taxon-name-part><tp:taxon-name-part taxon-name-part-type="species" reg="setosicallus">setosicallus</tp:taxon-name-part></tp:taxon-name></italic> sp. nov. <bold>34</bold><italic><tp:taxon-name><tp:taxon-name-part taxon-name-part-type="genus" reg="Pseudocneorhinus">P.</tp:taxon-name-part><tp:taxon-name-part taxon-name-part-type="species" reg="adamsi">adamsi</tp:taxon-name-part></tp:taxon-name></italic><bold>35</bold><italic><tp:taxon-name><tp:taxon-name-part taxon-name-part-type="genus" reg="Pseudocneorhinus">P.</tp:taxon-name-part><tp:taxon-name-part taxon-name-part-type="species" reg="bifasciatus">bifasciatus</tp:taxon-name-part></tp:taxon-name></italic><bold>36</bold><italic><tp:taxon-name><tp:taxon-name-part taxon-name-part-type="genus" reg="Pseudocneorhinus">P.</tp:taxon-name-part><tp:taxon-name-part taxon-name-part-type="species" reg="subcallosus">subcallosus</tp:taxon-name-part></tp:taxon-name></italic>. Scale bar: 0.50 mm.</p></caption><graphic xmlns:xlink="http://www.w3.org/1999/xlink" xlink:href="zookeys-853-057-g005.jpg" position="float" orientation="portrait" xlink:type="simple" id="oo_306843.jpg"/></fig><fig id="F6" position="float" orientation="portrait"><label>Figures 37–51.</label><caption><p>Spermatheca of <italic><tp:taxon-name><tp:taxon-name-part taxon-name-part-type="genus" reg="Pseudocneorhinus">Pseudocneorhinus</tp:taxon-name-part></tp:taxon-name></italic> species <bold>37</bold><italic><tp:taxon-name><tp:taxon-name-part taxon-name-part-type="genus" reg="Pseudocneorhinus">Pseudocneorhinus</tp:taxon-name-part><tp:taxon-name-part taxon-name-part-type="species" reg="glaber">glaber</tp:taxon-name-part></tp:taxon-name></italic> sp. nov. <bold>38</bold><italic><tp:taxon-name><tp:taxon-name-part taxon-name-part-type="genus" reg="Pseudocneorhinus">P.</tp:taxon-name-part><tp:taxon-name-part taxon-name-part-type="species" reg="hlavaci">hlavaci</tp:taxon-name-part></tp:taxon-name></italic> sp. nov. <bold>39</bold><italic><tp:taxon-name><tp:taxon-name-part taxon-name-part-type="genus" reg="Pseudocneorhinus">P.</tp:taxon-name-part><tp:taxon-name-part taxon-name-part-type="species" reg="setosicallus">setosicallus</tp:taxon-name-part></tp:taxon-name></italic> sp. nov. <bold>40</bold><italic><tp:taxon-name><tp:taxon-name-part taxon-name-part-type="genus" reg="Pseudocneorhinus">P.</tp:taxon-name-part><tp:taxon-name-part taxon-name-part-type="species" reg="adamsi">adamsi</tp:taxon-name-part></tp:taxon-name></italic><bold>41</bold><italic><tp:taxon-name><tp:taxon-name-part taxon-name-part-type="genus" reg="Pseudocneorhinus">P.</tp:taxon-name-part><tp:taxon-name-part taxon-name-part-type="species" reg="alternans">alternans</tp:taxon-name-part></tp:taxon-name></italic><bold>42</bold><italic><tp:taxon-name><tp:taxon-name-part taxon-name-part-type="genus" reg="Pseudocneorhinus">P.</tp:taxon-name-part><tp:taxon-name-part taxon-name-part-type="species" reg="bifasciatus">bifasciatus</tp:taxon-name-part></tp:taxon-name></italic><bold>43</bold><italic><tp:taxon-name><tp:taxon-name-part taxon-name-part-type="genus" reg="Pseudocneorhinus">P.</tp:taxon-name-part><tp:taxon-name-part taxon-name-part-type="species" reg="hirsutus">hirsutus</tp:taxon-name-part></tp:taxon-name></italic><bold>44</bold><italic><tp:taxon-name><tp:taxon-name-part taxon-name-part-type="genus" reg="Pseudocneorhinus">P.</tp:taxon-name-part><tp:taxon-name-part taxon-name-part-type="species" reg="longisetosus">longisetosus</tp:taxon-name-part></tp:taxon-name></italic><bold>45</bold><italic><tp:taxon-name><tp:taxon-name-part taxon-name-part-type="genus" reg="Pseudocneorhinus">P.</tp:taxon-name-part><tp:taxon-name-part taxon-name-part-type="species" reg="minimus">minimus</tp:taxon-name-part></tp:taxon-name></italic><bold>46</bold><italic><tp:taxon-name><tp:taxon-name-part taxon-name-part-type="genus" reg="Pseudocneorhinus">P.</tp:taxon-name-part><tp:taxon-name-part taxon-name-part-type="species" reg="obesus">obesus</tp:taxon-name-part></tp:taxon-name></italic><bold>47</bold><italic><tp:taxon-name><tp:taxon-name-part taxon-name-part-type="genus" reg="Pseudocneorhinus">P.</tp:taxon-name-part><tp:taxon-name-part taxon-name-part-type="species" reg="sellatus">sellatus</tp:taxon-name-part></tp:taxon-name></italic><bold>48</bold><italic><tp:taxon-name><tp:taxon-name-part taxon-name-part-type="genus" reg="Pseudocneorhinus">P.</tp:taxon-name-part><tp:taxon-name-part taxon-name-part-type="species" reg="setosus">setosus</tp:taxon-name-part></tp:taxon-name></italic><bold>49</bold><italic><tp:taxon-name><tp:taxon-name-part taxon-name-part-type="genus" reg="Pseudocneorhinus">P.</tp:taxon-name-part><tp:taxon-name-part taxon-name-part-type="species" reg="squameus">squameus</tp:taxon-name-part></tp:taxon-name></italic><bold>50</bold><italic><tp:taxon-name><tp:taxon-name-part taxon-name-part-type="genus" reg="Pseudocneorhinus">P.</tp:taxon-name-part><tp:taxon-name-part taxon-name-part-type="species" reg="squamosus">squamosus</tp:taxon-name-part></tp:taxon-name></italic><bold>51</bold><italic><tp:taxon-name><tp:taxon-name-part taxon-name-part-type="genus" reg="Pseudocneorhinus">P.</tp:taxon-name-part><tp:taxon-name-part taxon-name-part-type="species" reg="subcallosus">subcallosus</tp:taxon-name-part></tp:taxon-name></italic>. Scale bar: 0.25 mm.</p></caption><graphic xmlns:xlink="http://www.w3.org/1999/xlink" xlink:href="zookeys-853-057-g006.jpg" position="float" orientation="portrait" xlink:type="simple" id="oo_306844.jpg"/></fig></tp:treatment-sec><ref-list><ref id="B5"><mixed-citation xmlns:xlink="http://www.w3.org/1999/xlink" xlink:type="simple"><person-group><name name-style="western"><surname>Borovec</surname><given-names>R</given-names></name></person-group> (<year>2009</year>) <article-title>Revision of the Palaearctic supraspecific taxa of the tribe <tp:taxon-name><tp:taxon-name-part taxon-name-part-type="tribe">Trachyphloeini</tp:taxon-name-part></tp:taxon-name> (<tp:taxon-name><tp:taxon-name-part taxon-name-part-type="order">Coleoptera</tp:taxon-name-part></tp:taxon-name>: <tp:taxon-name><tp:taxon-name-part taxon-name-part-type="family">Curculionidae</tp:taxon-name-part></tp:taxon-name>: <tp:taxon-name><tp:taxon-name-part taxon-name-part-type="subfamily">Entiminae</tp:taxon-name-part></tp:taxon-name>).</article-title><source>Klapalekiana</source><volume>45</volume>: <fpage>1</fpage>–<lpage>97</lpage>.</mixed-citation></ref><ref id="B6"><mixed-citation xmlns:xlink="http://www.w3.org/1999/xlink" xlink:type="simple"><person-group><name name-style="western"><surname>Borovec</surname><given-names>R</given-names></name></person-group> (<year>2013</year>) <source><tp:taxon-name><tp:taxon-name-part taxon-name-part-type="tribe">Trachyphloeini</tp:taxon-name-part></tp:taxon-name>, p. 414–422. In: LÖBL I. and SMETANA A. (Eds): Catalogue of Palaearctic <tp:taxon-name><tp:taxon-name-part taxon-name-part-type="order">Coleoptera</tp:taxon-name-part></tp:taxon-name>. Vol. 8. <tp:taxon-name><tp:taxon-name-part taxon-name-part-type="superfamily">Curculionoidea</tp:taxon-name-part></tp:taxon-name> 2.</source><publisher-name>Leiden</publisher-name>, <publisher-loc>Brill</publisher-loc>, <size units="page">700 pp</size>.</mixed-citation></ref><ref id="B3"><mixed-citation xmlns:xlink="http://www.w3.org/1999/xlink" xlink:type="simple"><person-group><name name-style="western"><surname>Alonso-Zarazaga</surname><given-names>MA</given-names></name><name name-style="western"><surname>Barrios</surname><given-names>H</given-names></name><name name-style="western"><surname>Borovec</surname><given-names>R</given-names></name><name name-style="western"><surname>Bouchard</surname><given-names>P</given-names></name><name name-style="western"><surname>Caldara</surname><given-names>R</given-names></name><name name-style="western"><surname>Colonnelli</surname><given-names>E</given-names></name><name name-style="western"><surname>Gültekin</surname><given-names>L</given-names></name><name name-style="western"><surname>Hlaváč</surname><given-names>P</given-names></name><name name-style="western"><surname>Korotyaev</surname><given-names>B</given-names></name><name name-style="western"><surname>Lyal</surname><given-names>CHC</given-names></name><name name-style="western"><surname>Machado</surname><given-names>A</given-names></name><name name-style="western"><surname>Meregalli</surname><given-names>M</given-names></name><name name-style="western"><surname>Pierotti</surname><given-names>H</given-names></name><name name-style="western"><surname>Ren</surname><given-names>L</given-names></name><name name-style="western"><surname>Sánchez-Ruiz</surname><given-names>M</given-names></name><name name-style="western"><surname>Sforzi</surname><given-names>A</given-names></name><name name-style="western"><surname>Silfverberg</surname><given-names>H</given-names></name><name name-style="western"><surname>Skuhrovec</surname><given-names>J</given-names></name><name name-style="western"><surname>Trýzna</surname><given-names>M</given-names></name><name name-style="western"><surname>Velázquez de Castro</surname><given-names>AJ</given-names></name><name name-style="western"><surname>Yunakov</surname><given-names>NN</given-names></name></person-group> (<year>2017</year>) Cooperative catalogue of palaearctic <tp:taxon-name><tp:taxon-name-part taxon-name-part-type="order">Coleoptera</tp:taxon-name-part></tp:taxon-name><tp:taxon-name><tp:taxon-name-part taxon-name-part-type="superfamily">Curculionoidea</tp:taxon-name-part></tp:taxon-name>. Monografías electrónicas SEA vol. 8, 729 pp. <ext-link xlink:type="simple" ext-link-type="uri" xlink:href="http://sea-entomologia.org/monoelec.html">http://sea-entomologia.org/monoelec.html</ext-link></mixed-citation></ref><ref id="B21"><mixed-citation xmlns:xlink="http://www.w3.org/1999/xlink" xlink:type="simple"><person-group><name name-style="western"><surname>Voss</surname><given-names>E</given-names></name></person-group> (<year>1956</year>) <article-title>Über einige in Fukien (China) gesammelten Rüssler, V, nebst einer neuen Gattung und Art aus Yunnan (Col., Curc).</article-title><source>Entomologische Blätter</source><volume>51</volume> [<issue>1955</issue>]: <fpage>21</fpage>–<lpage>55</lpage>.</mixed-citation></ref></ref-list></tp:taxon-treatment>
